# Supplementary material for: Quantitative trait loci mapping for feed conversion efficiency in crucian carp (Carassius auratus)
Source: Sci Rep. 2017 Dec 5;7:16971. doi: 10.1038/s41598-017-17269-2 (PMC5717303; doi:10.1038/s41598-017-17269-2)
Supplement: Supplementary file 2 — Supplementary Table S1 [file 41598_2017_17269_MOESM2_ESM.xlsx]

## Sheet: Sheet1
Table S1 Information of markers located in the high-density genetic linkage map of the Carassius auratus.
Marker	Linkage group	Marker sequence	Map position (cM)
ref-128875	1	AATGACTAAGCGATTGAGGTGCTCTGTTGTTG	0
ref-130646	1	ACCACAGTGTCGATTAGTCTGCATGACACATT	0.82
ref-131112	1	ATCTGCTTCTCGATTTGTATGCTTCTGCAGGG	1.054
ref-109056	1	CAGGAGGAGACGATGAATGTGCGTGTTGTAAA	2.253
ref-119103	1	CAGATCAATCCGAATCAAATGCCGCGTTTCCA	3.427
ref-124602	1	AAATCAAACACGAGCCAGTTGCCTCATACTTC	3.89
ref-104237	1	GCTTCAGACACGAGCATAGTGCGAACTACGGG	4.631
ref-102987	1	GACCCGGGTTCGAGCCCCTTGCTGCTGCTGCT	5.096
ref-132728	1	GGGTTTGGAACGACATGGGTGCAAGTGATCAA	5.728
ref-119238	1	TTACGCTTCGCGATAGGGCTGCACGATGTGTC	5.967
ref-123573	1	GGGAAGCTTGCGACCACCATGCCATGGGGAGG	6.166
ref-111644	1	CATTCTCATTCGACAGGTGTGCCACTGTACTC	6.606
ref-124137	1	AAGTAAAGCTCGATATGGCTGCTTAATCGCAG	6.63
ref-125980	1	ATTCCCAACTCGACAATCATGCTGCCGCAAAG	6.903
ref-119854	1	CAAGAACCTGCGAGTGCAGTGCGACAACAAGT	7.347
ref-131906	1	GCCGTAGACACGATGAGTTTGCAGACTGATAA	8.785
ref-122191	1	ATTTTTGTGTCGATGTGCGTGCCTTACACTGA	9.88
ref-106584	1	CTTTTCTTAGCGAGTGGTATGCCATCTAGTAC	10.668
ref-119646	1	GATGTGCCAGCGAGTGAGCTGCAGTATAGTTC	12.727
ref-112856	1	TGCTGTCATCCGACCCTGGTGCTCACTGGGGT	12.908
ref-130565	1	TAACCGTGGACGAGCGTTGTGCGTTGTGCTTT	13.913
ref-102632	1	GCCAATACCACGACTTAGGTGCCTGTCAAACG	14.301
ref-130497	1	CCCCCCTTGACGACGGGCCTGCATTAACATTA	14.542
ref-130215	1	CACCGCGCCTCGATTTAAGTGCGTAAATGCCT	15.203
ref-121768	1	TTGACACACCCGAACCTGTTGCCGACAAAGCT	15.968
ref-100843	1	AAAATGAATGCGATTTTGATGCCAAGCCAGAT	16.848
ref-129717	1	TGTAAAGCCACGACGCAGGTGCAACTCAGGGC	17.285
ref-106955	1	CTCTCTCTTCCGAAAACTCTGCGCCTTTGACT	17.586
ref-113332	1	TGGAATGAATCGAACTCCCTGCCTGCCGCCGA	17.873
ref-119280	1	ATAACTTTTGCGACAGTTATGCCTGTCGTTTA	18.269
ref-125415	1	TTTGCAAGAGCGATGGCGCTGCAGGCAATCAG	19.079
ref-61838_1	1	GGCTGCAGCTCGACAAGACTGCATTGTCTTCT	20.119
ref-129115	1	GAGTTGGTAACGAGCCTTGTGCTTGGGATCGC	20.856
ref-123684	1	GTGTGTAACTCGACTCCACTGCTGTGCAGAAG	21.136
ref-127703	1	GGACAACGTACGACAGGTATGCTGTCTCAGGG	21.926
ref-43291	1	CATTAGGCCACGACTTCATTGCAGAGTCGCTG	23.684
ref-53887	1	GGGTGATCTACGATCATGTTGCATGTCTCAAA	24.819
ref-89713_4	1	GACATGATTGCGAGCAATGTGCCATTTAACAC	24.978
ref-112122	1	AACGCTCACACGAATGCTCTGCCCACTGGTTA	25.412
ref-6565	1	TGAGTGAAAACGAGCATGCTGCTTCATCCGTC	25.517
ref-47582_31	1	GATGTGAGCTCGACACAGATGCCACCACAGGA	26.344
ref-9861	1	ACTGCAACAACGATTCTGCTGCAGAGTCGGCC	26.412
ref-26825	1	TGCCTTGTCGCGACTGGCCTGCTTAAAGAGCT	26.6
ref-121062	1	CTCAGCACACCGAAAGCAGTGCCAGACATGGT	26.899
ref-48616	1	TGCAATACCACGATTGATGTGCTCTTGAGGAA	27.271
ref-110027	1	CTCACTGCATCGAACAGGTTGCCTAACTGATG	27.762
ref-63830_17	1	ACTTAACGCTCGACAGATGTGCTGGGCTCTTT	27.936
ref-51970	1	AACAAATGCACGAGGTTGATGCAGGAGCTGCG	28.026
ref-43540_19	1	GCATGAGAAGCGAGTGAACTGCCGCTGTTTGA	28.167
ref-79445_31	1	CCAATGTAACCGAATGTCCTGCTTCGGACTCG	28.212
ref-75269_3	1	TGCACACGAGCGAGCATGCTGCTGGGAGAGGG	28.235
ref-86584_3	1	GAGTTTGCTTCGAGAGGGCTGCTTTTCTTAAT	28.243
ref-124937	1	TGTCAAGCAGCGAGATGCATGCCTTTAAGACG	28.323
ref-118867	1	AGTTAGAAGACGAGCTGCGTGCTTTGGAAATA	29.112
ref-66678	1	CCCTCTCCCACGACCTCGATGCAGCAGAAAAA	29.228
ref-87215_1	1	CCGAAACATCCGATGCAAGTGCAATTGCTTCC	29.437
ref-19451	1	TTTTCTGAAGCGACAGGAATGCTTTTTGTGTG	29.488
ref-57801_9	1	AACTCAGGTTCGACAGTGCTGCTCTTATTCTG	29.721
ref-28379	1	CTGATAACCGCGATAAGAGTGCAAACACAAGC	29.857
ref-58976_9	1	ACAGTTTCCACGACTATCTTGCCACACACAGA	29.906
ref-58753	1	ATAAGGATCGCGACTCCTCTGCTTCTGGAATC	30.356
ref-6852	1	ATTTGGTCAGCGAAGAAAGTGCCGCTGCAAGA	30.555
ref-18746_10	1	AGAACAATGGCGAAATGGTTGCATAAGACGAT	30.727
ref-70833	1	CGGGGCAAACCGAAAGTCCTGCTCAGTTTTAC	30.866
ref-29502	1	CTCCTGAACACGACTGGCCTGCAGATCACTTC	31.019
ref-98187	1	CATTAGCCCGCGACAGATCTGCTCTCACCTCT	31.163
ref-130979	1	TGTAGGGACCCGACGGGCTTGCAGATCTCTGT	31.259
ref-53549_10	1	TCAGCAGCAGCGAGGTTCCTGCCATGTCCCCA	31.29
ref-35694_29	1	TGTGATTGTCCGATCACGCTGCAAAACTGTTA	31.331
ref-109237	1	CGGCTATGAACGATAGTGATGCCTTTACCAAA	31.692
ref-8985	1	CCCTTGAGGACGACTGTCGTGCACAAATAAGG	31.785
ref-87609_2	1	AGGGAGAGGCCGAGGTAGGTGCTGTTTCACGC	31.803
ref-96810	1	ATACTCAGCTCGATAAAATTGCCAATGCAGTG	32.053
ref-97561_28	1	TGGAATCTCCCGATGCTCGTGCGTTTTTACGC	32.287
ref-118322	1	ATCAGAGCAGCGAGTCTGCTGCACATAGACAT	32.382
ref-68051	1	ACACAGAAAACGATCTGTGTGCTGTGATGCTT	32.798
ref-28940_24	1	AGTTTGAGGGCGAGAGGTGTGCCGTAAGGGGA	32.837
ref-90770_23	1	CAGACTCCAGCGATACCACTGCTGAGACCTCA	32.893
ref-86940	1	TTTGTCTTTGCGAACAGCATGCTTTAGCTCAC	33.081
ref-14145_1	1	CAGACAGACACGATCCAGATGCCAGCTGGCCC	33.515
ref-54824_16	1	GAGCTAGGTTCGAAGATTGTGCAAATGGTTAG	33.838
ref-77159_14	1	AGAGAGGAAACGAAGAGTGTGCCTGGAGTAAA	34.121
ref-50825	1	ATGAAAGCACCGATGTCCCTGCACTTGATAGT	34.282
ref-116772	1	AGACTGCACACGATCGTTGTGCTTCAGCTGAA	34.31
ref-94030	1	GGCAATCCCACGACTGAGGTGCCCATTTTTCA	34.84
ref-87091_32	1	ACAGAGAGTGCGAGGCTCTTGCAATACCCCCC	35.227
ref-9056	1	ATGCTCAACACGATACATTTGCTGAGGAGATG	35.562
ref-84148_14	1	AAATAGAAACCGATAGGGGTGCTCCGATCACG	35.577
ref-63108	1	TGCAACGCTTCGACATTTTTGCACAAAACTTT	35.823
ref-125065	1	TGTTCAGTACCGATGCTTGTGCTCCACTGTCC	35.953
ref-53794_7	1	GTTAGTTAGACGAAGATGGTGCCAGCTGCACC	36.16
ref-123898	1	TTACGAATCACGACAGTTGTGCCATCTGGTAC	36.39
ref-87640	1	CCAGGCATCCCGAGATCTGTGCAGCTACTGTT	36.43
ref-129477	1	CAGAAGCACACGACAAACATGCAGTGGAGAAG	36.663
ref-11043	1	ACGTGTGTAACGACACACCTGCCGACCAACCA	36.677
ref-65256	1	GCCCGTGGTGCGATGATTATGCCGCATTATGT	36.779
ref-119864	1	GTTCACTTCACGAAGTTGATGCTAATCCTTAT	36.853
ref-13455	1	CTATGAATGTCGACTCTGTTGCTGAACGAAGG	37.095
ref-72009	1	ACGTTAACGCCGATTGGTATGCAGCTGCGCGT	37.478
ref-42690_26	1	AACAACCAGACGACACACATGCGTACGCATGC	38.192
ref-94736	1	GCTCAGTTTTCGAGTCAGATGCTGCGGTGAAT	38.784
ref-30788_6	1	AGCGAATTTGCGACTGTCATGCTACAACACTG	38.848
ref-3703	1	TCTCCATGAGCGAGTGATGTGCCACTAACACA	39.429
ref-116865	1	ACTTAAGATGCGAAAGCTGTGCGTGACACACA	39.724
ref-52124	1	GCTACATGAGCGAAGTGTTTGCACTGACTTTA	39.725
ref-86241_4	1	ACAGCGCGCGCGAACGTTCTGCCAATGAGAGC	40.427
ref-23365	1	ATGCATATAACGAAACACATGCAAGAGAGCTG	40.824
ref-60169_6	1	ACAGAAAAGGCGAAGGTCATGCACATACAGGA	41.293
ref-89167_7	1	TCTGCTACCCCGACGCTGCTGCTCTATAATTC	41.301
ref-31178_26	1	TCTCTCAGAGCGACACACGTGCCAGAAGACAT	41.376
ref-57590	1	CTAGTCATGACGAAGCAGCTGCTGGGTGTTTA	41.758
ref-126235	1	AGAGCTGATCCGATTTCAGTGCCGGGTGAAAT	41.865
ref-28718	1	AGCACGGTCACGACTTCTGTGCGCATGCCCGT	42.139
ref-21031_2	1	GTTGAAGGAGCGACATCTGTGCTAGAAGCTGT	42.255
ref-37843_8	1	AAAGCGACAGCGATGTGTGTGCCTTCACACTA	42.538
ref-75272_2	1	GATCGCTAACCGAGGCTTCTGCTTCTTCATTT	42.672
ref-89991	1	AATTTCGACACGAACTTACTGCTCGAGGATCA	42.884
ref-85436	1	GCCCTTTTGTCGATAGGGATGCAATCGTAGTA	43.089
ref-104179	1	TAACCAGACTCGACACCACTGCACTGCCATCT	43.179
ref-84668_25	1	GTGTTTTGACCGACAGGAGTGCTAACTAAGTT	43.293
ref-77639	1	GAGTCCTTCGCGACAGCCATGCTCGTGTTGAA	43.64
ref-116805	1	GTACAAACCACGATGAAACTGCCATCTGTTAA	43.828
ref-19959	1	TGGTTGAAACCGATGCAGCTGCCGCTCAAAAA	43.871
ref-28793_17	1	TGTGAGTAACCGAAGCTTCTGCAGAACGACAC	44.128
ref-89804	1	TAAGATATCACGAACCCAGTGCATGGAATGAC	44.2
ref-84460	1	CACCTCTGCACGATCCAGCTGCTTCGAAAGGA	44.617
ref-81883	1	AACCCCCACACGAGAATGTTGCGCAGTATCAG	44.729
ref-36529	1	CATACTTCTCCGAGATCTCTGCCGTCCGTCAC	44.896
ref-37176	1	ATGATGTCAGCGATGCGCATGCGCTGGTAAAT	44.978
ref-32916_29	1	ACCTGCATATCGACAGGGTTGCCAGGTTTTTT	45.234
ref-77096	1	TTTCTATAGCCGATGTCAATGCCTATGCCGAT	45.276
ref-92034_19	1	TGGAGCTCAACGAAAGACATGCACAGGTTCAT	45.34
ref-81397	1	CCTCGTCTAGCGATCCCAATGCTACATGAAAG	45.591
ref-115743	1	TGATAACGTTCGAATCGGGTGCTCTTAAAGAT	45.623
ref-74800_23	1	CCCTTCTTTCCGAAGCAGCTGCGGGCGAATAG	45.693
ref-59952	1	CCACTATAGACGAGCCAGCTGCAGATTCCAGG	45.839
ref-67964_30	1	TCATTTCAAGCGAAACTGCTGCTTCTCCCCCT	45.985
ref-35757	1	GAAAAACCTGCGAAGACTGTGCTACCTGACCA	46.018
ref-129601	1	CACACTCTACCGACACAATTGCCATCATCTAG	46.269
ref-84129_4	1	GATGCATGCTCGAAAAAGCTGCTTGGAGGCAT	46.337
ref-57757_4	1	ATTTTTCTCTCGACAGCCTTGCTGCTGCGCTC	46.456
ref-52082	1	GAGGGCTTGGCGATTCAAATGCGCTTTGTGGG	46.523
ref-56014	1	GCCATTGTGTCGACTCCATTGCAGCGGAAGAC	47.005
ref-3020	1	TTACACCGGACGATCAATATGCAACCTCTACA	47.131
ref-112308	1	TTATGATGAACGATCCTAATGCAACGCAACCA	47.27
ref-59634_30	1	CTCAGAAAAGCGAGACACGTGCTCAGCCTGGG	47.628
ref-119094	1	TCTGCTGTCTCGAGGTCACTGCAGAGTTAAAG	47.945
ref-27333	1	GGGTGATCTCCGATGACAGTGCTGCTCACTGC	48.282
ref-80958	1	AAACAGTAGTCGAAGTCAGTGCCTAAAGGGTC	48.407
ref-109725	1	TCCTCAGAGACGAAGAAGCTGCTACAATCACT	48.444
ref-72869_15	1	ACAGTACACACGACTGACATGCAGAGGCACAG	48.726
ref-10625	1	TAAGGTTTAACGATAACCATGCCCCCGCCTCG	48.923
ref-122984	1	TGGTCTAATACGATGTTTTTGCAGTGAGGTCT	49.091
ref-125903	1	TGATCTCACTCGAAATGTGTGCCCACATTATC	49.676
ref-116154	1	AAAAGTCGCGCGAGGAAATTGCATTAAAACAT	49.791
ref-5398	1	AGAGGCAAGACGAGAGGGATGCAATGAGGAGG	50.01
ref-79109	1	AACTGCTCGACGAGGTGTGTGCTCAATCTCCT	50.085
ref-21031_23	1	GTTGAAGGAGCGACATCTGTGCTAGAAGCTGT	50.253
ref-128739	1	ACAATTCTTACGATCCTTCTGCTTGTGCTACT	50.266
ref-39535	1	CCTGTGCCCACGAAATCCCTGCAAATAGTCAA	50.451
ref-111178	1	TATTTTATCCCGAGTGACTTGCACTGCTGTCA	50.871
ref-67090_23	1	TTAAACTCCTCGAGAGCCGTGCCGCACTCTGA	51.12
ref-133850	1	TGGGTTTTTACGATACCGGTGCCATTTGCATA	51.234
ref-106973	1	CTGTTGAACACGATAAAGCTGCTCTGACAGTC	52.037
ref-121661	1	CGCTCCTTCGCGAGTCCATTGCAATCATAGGT	52.149
ref-75272_27	1	GATCGCTAACCGAGGCTTCTGCTTCTTCATTT	52.362
ref-100286	1	TGAACAGAGACGAGGTCTGTGCACCAAACACT	52.433
ref-31582_29	1	AGTTTGTATGCGACTTCTGTGCAGCGTTAGGT	52.769
ref-112292	1	GTAATGCTGCCGACTCCATTGCCTTTGTGAAT	52.896
ref-31121	1	AACAGGAAAACGACGGATCTGCTAGTTCGGTA	52.948
ref-133454	1	AGCATAGTGTCGACACTCATGCTCCCCCACAT	53.011
ref-108318	1	CTTGGACCTGCGATAATACTGCTCCCAGTTCC	53.354
ref-97888	1	GGACTAAGCTCGACAGCTTTGCTAAAGAATCT	53.461
ref-112565	1	AGTCATAACACGAAACAGCTGCTCCTCAAGTG	53.762
ref-39376	1	CCCAGTTTGACGATGGGTTTGCACATCGTTTA	54.172
ref-96762_29	1	GCAGTGCATGCGACAGCCCTGCCAGCAGAAAC	54.233
ref-110563	1	CCAGTCGGTACGAGTGATTTGCTTGTCCGCTG	54.495
ref-125835	1	GAGGATGAACCGATGGAGATGCTCGTGGGGGG	54.74
ref-117332	1	GTTGAAATCACGACGTGGATGCACCGTTGAGA	55.091
ref-17616_25	1	TGTCTCCTAGCGAGCTGGATGCTGGTTTTTCT	55.134
ref-120618	1	GACAGAAGAACGACTTTAGTGCGTCATCGTCG	55.486
ref-127988	1	AAGTTTAGCGCGACAGAGTTGCGTGTGCAGAA	56.171
ref-43396	1	GTTTTCTGAACGATGAGACTGCATCTTCCACG	56.552
ref-99001	1	GCATTGTACTCGATCACTATGCAGGGTCTGCA	56.992
ref-79670	1	TAATTTAAAACGAGCATCCTGCATCATCGGCT	57.276
ref-27028	1	AGAGCAAAGCCGAGATGCATGCAGATCATCTG	57.661
ref-104412	1	CAGACCTCTGCGAGAGCAATGCGAGTGTCCCG	58.04
ref-128399	1	GCAGCGGCCGCGATGGGCGTGCCCGTGATCTG	58.53
ref-43061_24	1	AGCGGTCAAACGATTTGGTTGCCATTGACACT	58.773
ref-97938	1	CAAAGGCTGACGACTGCTGTGCCACAAACATA	58.977
ref-110892	1	TCCCTATGAGCGATCAAACTGCAAAGGCAACA	59.468
ref-69166_26	1	AGATGAAGTCCGAGAGGTTTGCTCTTAACGTT	59.729
ref-91809	1	AAAATCTGCTCGAAAAACATGCCAGTGCAGTC	59.815
ref-107834	1	CACACGCTAGCGATGGCGATGCCTGTATAGCC	60.405
ref-20129	1	GCTGATGAGACGAGAGATGTGCAGATACATTT	60.891
ref-60897	1	CACGCATAGTCGAGTCAAGTGCCAGCGGATTA	61.707
ref-31633	1	ACAAACAGGACGAACACTGTGCGCAATGAGAC	62.572
ref-41774	1	ATTAAGGTCCCGAATCTGATGCTTGTGTGTTA	63.165
ref-31770_27	1	TTATTACACACGATCCATGTGCCGAGCCCTTT	63.619
ref-29138	1	TCTCTGAGAGCGAACCCTTTGCTCCTGCACCC	63.981
ref-84922	1	AATGTCCATGCGACTTCAGTGCCTCTGTATTC	65.63
ref-100323	1	AAGAAATGAGCGAGTGTTCTGCACCATACAAA	65.747
ref-121860	1	CCAGCCTGAACGAGAGCACTGCAGCATCTGTG	66.682
ref-23030_2	1	CGCAACCCATCGATGTAGATGCCTTTTGTGCA	66.927
ref-118265	1	TATTTGCCGGCGATATTTGTGCTTGAGTGCTT	67.596
ref-101551	1	TGACGAACTCCGAGTGCATTGCTCTTTGTTGT	68.2
ref-67397	1	TATTTTGCCCCGACCTCCATGCTCCTTCTCTT	69.687
ref-88646	1	AAATCTTTGTCGAGGAGCATGCTTACTGAGTC	71.316
ref-16276	1	TCATGAGGGGCGATGCAGCTGCTGACCTCTCT	73.636
ref-7104	1	AGGGAGACTACGAGTACAGTGCAAGGGTCGTT	76.073
ref-4767	1	ACCTAGCCTCCGACAGCAGTGCAGACGGCACA	76.469
ref-85717	1	AAACGCTTAACGAGAGACTTGCATTGCGTTCA	78.367
ref-94221	1	ATGATTGTGGCGATGCTTATGCAACATGGATA	81.365
ref-69708	1	TTTGTTCTGGCGACGGCCCTGCAACAGCCAAT	84.972
ref-74527	1	TCTTTATGAGCGACGGCGGTGCTGGGCGAGAT	85.385
ref-60721	1	CTGGCGTCGCCGATTTTCCTGCAAACATAATG	92.689
ref-115784	2	ACCCTTGAAGCGACAAAGTTGCAAAAAGACAC	0
ref-113562	2	GGGGTCCCCTCGAGGCTACTGCCCCACTGACA	1.298
ref-10170	2	CCCACGGGTGCGACGCCCCTGCCTTCAACGGC	2.095
ref-115716	2	ACAAGTCCCTCGATCCACATGCTAAAATGATT	4.147
ref-110490	2	ATGGGAGCTCCGAACATCATGCTGATTTTTGT	4.875
ref-102864	2	TCTCACGGTGCGAAAACTCTGCAGCCCCCACA	6.113
ref-114152	2	CGTCCCTGGACGAAAAATATGCTCGCGTCAAA	7.452
ref-118118	2	AAGTAAAGACCGAAGAGCTTGCTGAGGCCCTC	7.516
ref-113774	2	GATAATGGCCCGATAGGATTGCAAGTAGCCTG	8.06
ref-128715	2	ACGATAAATGCGACTTTTGTGCAAGATGGTCA	9.106
ref-120375	2	GAACCTTGAACGAGTCAGTTGCTTTGCTGTCT	9.438
ref-34841	2	GAGTACTTCCCGACCGCACTGCTAAAAAAGAT	9.489
ref-109450	2	TGAGAGCTTCCGACTAATGTGCAGCACCGGGC	10.49
ref-85968	2	GTTGGGCTCCCGAGGCGTCTGCCGCTGCTATG	11.45
ref-129397	2	AATGGCAACACGATCAAAGTGCAATGGGTTTA	11.749
ref-15084	2	CATTAACGGCCGAGGTGCATGCAGTAAGCAAT	12.404
ref-108467	2	AAATCGGTCACGACTTGTTTGCTGAAAGTGGA	12.555
ref-30999_32	2	CTTTTGCCTCCGAATTTGCTGCTTATTGTGGC	13.165
ref-113811	2	AGGCACAGCACGAGGCGATTGCTTGTGGAGAC	14.126
ref-11801	2	TGTGAGCTCGCGATGGATCTGCTCTGTTAACC	14.69
ref-85282	2	CCGTTTTCTCCGATCCTACTGCAGCCAAAATC	14.832
ref-108897	2	TCGAGATGCTCGACCCTCTTGCTCTGGAGTTT	15.427
ref-33624	2	TGAAGGGGCACGACCAAGGTGCTGTAGTTTGC	15.658
ref-43856	2	ACATCATAAACGAGGGCTGTGCAATTAATCGC	16.175
ref-127933	2	TGGAGGCAAGCGATGTAGGTGCTGTGCGGATA	16.363
ref-41161	2	TAGTGCTGCCCGAATCCACTGCCATCTGGTTC	16.388
ref-2970	2	CTTGCTGGTACGAGATGTGTGCTATCTCCCAT	16.634
ref-124510	2	CAGGAGGACACGACGTTCATGCTTCTTTACAT	16.89
ref-84091	2	AGCACATTGGCGACAGGTATGCAAATTAGCAA	17.152
ref-37571	2	GATTGGTCCCCGAGGGGTTTGCTGAATGCGTC	17.559
ref-86444	2	GCATCTACACCGACAGCAGTGCTCATACTGTA	17.607
ref-44132_8	2	TTTCTCTCACCGAGCGCTCTGCAACAGGACCA	17.994
ref-38249	2	TGTTACACGACGAAGGAGCTGCTTACAGAAGC	18.184
ref-99318	2	CCTTGGCCTTCGATGCTGATGCTAGTTCCCGG	18.252
ref-40079	2	CGCAGGAGACCGATCAGAGTGCAGAAAAGACT	18.538
ref-126469	2	ACGTTCACGACGAAAAATGTGCAAACTGTAAT	18.679
ref-22539	2	ATGATGGACCCGAGGGTGGTGCTTAAAATGCA	18.792
ref-38480	2	ATGTTCATGTCGACTGTGGTGCTTTCATGCAA	18.98
ref-73292_6	2	ATGACTGTTTCGACAGCGGTGCTTCCTCCAGA	19.126
ref-74671	2	TGCATGCATACGACTGCTGTGCACAAACAAAA	19.415
ref-112934	2	ATGATTCCCACGAACCAGATGCAGCACACCCT	19.465
ref-125575	2	TTTTATCGTTCGACAGTGGTGCCGAAGCCCGG	19.637
ref-35367	2	CAAAAATTCACGAAGCTTGTGCCTTGTGCAAT	19.771
ref-118635	2	TGCCTTGTCACGACGGGCCTGCTTGTGAATGC	20.02
ref-86236	2	ATCGATGGCGCGAGGAGCATGCTGAGTGTGCA	20.246
ref-14783_19	2	GGCAGGGTGCCGACTCTTTTGCTAGGAGATCA	20.427
ref-114588	2	ACCGTAACAGCGAATGGCATGCTTTGTTTGAA	20.449
ref-73292_18	2	ATGACTGTTTCGACAGCGGTGCTTCCTCCAGA	20.457
ref-125973	2	AAAGGCCAGACGATCTACATGCAACACGCAAG	20.796
ref-43550	2	GTTTGCAGAGCGATGTACTTGCGCGCCGTGAG	21.262
ref-94882	2	CCCCCCTTGACGACGGGCCTGCAGTGCACGCA	21.555
ref-100328	2	AGTCGCTGAGCGATGGCAATGCAGCCAAACAG	21.612
ref-124043	2	AAATGTTCTGCGATTGGTTTGCTAGGCCATTG	21.676
ref-34260_25	2	TGAGAGCGCGCGAAAACTTTGCTATAAAGTGA	21.835
ref-25754_5	2	AACATTCATTCGATGTTGGTGCACAGTGTTTC	21.925
ref-107814	2	TTCGTTCACACGATTAGTTTGCAGCCATCGAC	22.188
ref-94538	2	GACCGCACACCGACAAGAATGCAGGTGAAGAC	22.295
ref-122436	2	GGAGAAGGGACGATGGACGTGCAGTTTCACTG	22.388
ref-114212	2	ACATGTGATACGAGGGTCTTGCATTCCATGAC	22.411
ref-38190_29	2	GAAGGAACGACGAGCAGAATGCGATATATACG	22.642
ref-109539	2	CTTCCACTAACGATGGTCATGCGAGTTTGGCA	22.88
ref-118412	2	CAAAGAGCACCGAAGCCCATGCAGGACTTCAC	22.883
ref-69516_19	2	CCTCGTGGGTCGACAGCATTGCACGTTTCACA	22.942
ref-17536	2	TCAAGAAGCACGAAGATTGTGCAGGGACTAAA	23.182
ref-114106	2	GACATCCAAACGATTAAGCTGCAGGTCAAGGA	23.258
ref-129799	2	CTCTGCAATTCGACTGGCATGCTCTCAATCAA	23.561
ref-105966	2	TAAAATCACCCGACGCTGGTGCATTTCTGACG	23.77
ref-52171	2	TCGGACAAGACGACAGTGTTGCAATTAATGAA	23.962
ref-34754_32	2	CTATTTGTAGCGACGCCACTGCCCATCACTGC	24.186
ref-67410_7	2	AATCAGCTCGCGAACGTCTTGCCACGTCGTTA	24.312
ref-25679_26	2	GCTGGGAACTCGAGGGGCATGCAGCTTGTCTG	24.343
ref-112711	2	CGAACTAGTGCGAGCAGTGTGCCAGTCATCTT	24.511
ref-4855	2	ACAATTGAAACGATTGAAATGCAGCGCTGGAC	24.562
ref-105981	2	CAATGCATCCCGAAAGAAATGCATCCCAAGGG	24.815
ref-25197_25	2	TAAATACCTTCGAGCCCTCTGCGATTTCCCCT	24.954
ref-42763	2	AAGCCAAAGCCGATGCATATGCCAATGGTTCA	25.495
ref-70940_31	2	GTCGTGCAGACGACTGCAATGCACCGGAAGGC	25.571
ref-33037_23	2	CGGGTCACAACGAAGACCTTGCACTTTAGCAT	25.594
ref-61010	2	ATGTCAGTGCCGATGCCAATGCACGGTTACAA	25.871
ref-120729	2	TCCCCTATTCCGAGGGGCATGCAAGGAGAGTC	25.97
ref-113979	2	ACAAATAGTTCGACATGTATGCCTTCCCTCCT	26.25
ref-116298	2	ATGCTTTAACCGATGCACTTGCCCATTTGCCC	26.327
ref-109734	2	TAAACCCCACCGAAGAGGATGCAGTGACTGGT	26.388
ref-28124_31	2	AAATCTACCACGAGTCGACTGCCCTTGAGAAG	26.677
ref-116685	2	CTCGACAGCACGACCCAGTTGCTCGTTAATCT	26.827
ref-103497	2	TGGATTCTGACGAGTGAGTTGCTAACATGCAC	26.913
ref-27232	2	CATAAATGCACGAGCCATATGCCTTTCACTCA	26.968
ref-122081	2	AGGGGCAAATCGAATGGGATGCATGTACAAAT	27.009
ref-133552	2	ATGTAAAGCACGAGAGAAATGCACAACCACCG	27.353
ref-76619	2	TCATTATAAGCGAAGGTAGTGCACAGCAGCCA	27.866
ref-13341_2	2	TTTGAACAAACGAACAGCATGCTGAATCAAAC	27.901
ref-57114_9	2	GTTCAAGACCCGACGCAGCTGCCACAGAATAA	28.066
ref-53839_14	2	GATGGAGAACCGACTCTTCTGCCGTGTATCTG	28.498
ref-120853	2	ATGCCACTTACGATGAAGCTGCATTTCGTCTG	28.507
ref-63649	2	TTATGACTCGCGAATGTAATGCTGGTTTAACG	28.635
ref-81599_17	2	CATTCCTAGCCGATGGCAATGCCATGGAGATC	28.738
ref-54915_26	2	GCATTTGGTGCGAAACCACTGCATTCCCAGCA	28.913
ref-114614	2	GCTCTTACTTCGAGGTTGTTGCTAATGTCGTG	29.145
ref-41003_7	2	AGATTTGTCACGACAGATGTGCAAATTTGGCC	29.443
ref-106243	2	ATCATATGCGCGAGAAAACTGCGTACACCCAA	29.443
ref-37181_5	2	ATTGTGCGTGCGATAGTGGTGCTTATTTGAAC	29.887
ref-78867_15	2	AATGAGTGGCCGACAGAAGTGCTCTACAGGAA	30.343
ref-35233_6	2	GCTTGCGGCCCGAGCAGCTTGCATACAACTTC	30.752
ref-2352_24	2	CTTGATTTGACGAAAGGCGTGCGCGGGGGTCC	30.822
ref-110347	2	GCTATGTGGGCGACACCAATGCAGGACTCATT	31.489
ref-50675	2	AAGACTAAACCGAAGCTTTTGCCAGCTGGTGG	31.823
ref-131597	2	AATGAACCACCGAAATCAGTGCATACTGGTTC	32.761
ref-63348_8	2	GGAGTTACAGCGACTGGTCTGCCCGTCAGTGT	32.784
ref-82161_18	2	GCTCCTTTTACGAAGCTGTTGCATCACATCAG	33.093
ref-30891_17	2	ACCTTGAATACGATTCATGTGCCACTTGCAAT	34.144
ref-33945	2	ATGGGCTATCCGAAAGGTGTGCAGATGGGCTC	34.176
ref-30882_19	2	ACCGAAAAACCGAGGCTTGTGCCTCAATTCCG	35.105
ref-107522	2	AACGAAGATTCGAATCCTCTGCGAATCATTTG	36.337
ref-91040	2	GTCTCATCATCGACCCTGATGCTACACACCTT	37.917
ref-9262_32	2	GAGTGAGTGACGATACAACTGCAGGAGAAATG	42.322
ref-117863	2	ATACAAAAATCGATGGCATTGCTATGCAAACA	42.503
ref-37364_3	2	AAACACCAACCGAAAGCAGTGCAGAGAGAGTG	42.784
ref-73525_7	2	AGTGACTTTACGACATCTTTGCAAGTCCTCAT	44.07
ref-7818	2	TTTGACTGTGCGATCAAGCTGCCATGTTTGAT	48.366
ref-117985	2	GGGCGCTGAGCGAACTGAATGCAGAACGATAC	52.156
ref-9627	2	ATTTGCTTATCGACTTCTGTGCTGGGTTGTGA	60.163
ref-23014	2	AAAATGAATGCGATGCTCTTGCTGACAGCATG	67.382
ref-55563	3	TGCAACACCACGACTGAGGTGCCCTCGAGTGC	0
ref-3187	3	CACTGCCTATCGATGTATGTGCATCCTGATGA	7.575
ref-106811	3	TATTTAAGCCCGAGGCAAATGCTGATTAACTC	8.955
ref-92529	3	AATGCCAACACGATCTCACTGCAATTCGTACG	10.524
ref-118044	3	CAACTTGATTCGAAAGGGTTGCCAAACTTTAA	11.319
ref-123644	3	TGAAAAGTAACGAGCATGGTGCTTAAAAACGT	11.913
ref-93699	3	TGCCTTGTTGCGACGGGCCTGCTCGCACATAC	12.311
ref-123730	3	CACAAAATAACGATGGTTTTGCTACACTGACC	12.438
ref-124131	3	GATTCCACCTCGATTAACATGCATGCAGACTT	13.496
ref-49062	3	AACGGAGGAACGACTGTAGTGCGGGTGTTGAA	13.911
ref-105469	3	TATAATAGCACGACTCGGTTGCAAGCTGTACT	14.754
ref-102496	3	GAGCACACACCGATTCTGATGCTTGCTCTTAC	15.761
ref-133755	3	AGGACAGGGTCGACTTGACTGCTGATGGTGGC	15.917
ref-124347	3	TGATAACGTTCGAATCGGGTGCTGTTGGCAAC	16.042
ref-127639	3	AAACGTGTTCCGAGACCTTTGCCTAGTAGATC	16.111
ref-131125	3	GTGTGGATTACGAAGCGTATGCCTCAGGATCC	16.241
ref-120118	3	TTTGACTGAACGAGCGACTTGCAGGAGCTTGT	16.267
ref-101112	3	TGATAACGTTCGAATCGGGTGCCTGCACTTGA	16.288
ref-108902	3	TTCCAGGTCACGAATCTGCTGCCTCGAGCTCG	16.391
ref-99833	3	GTGTCACAGACGAAGGTTGTGCTGCTCTGACT	16.719
ref-114844	3	TCCTAGAGGACGAAACAAGTGCGCATGTGCTT	17.132
ref-108870	3	ACAAGATAAACGACTGCACTGCCAGTTGAACC	17.256
ref-123795	3	TCACGTGTCGCGAATCATTTGCTTCACATCGG	17.623
ref-112861	3	TGTAGGTGAGCGATAAGCGTGCTCAGAATGGA	18.158
ref-103160	3	GTTTGGGGTTCGATGCCCTTGCTCAAGGTCAC	18.493
ref-132365	3	GGGATCGGATCGATAAGGGTGCTATTTGGGAT	19.179
ref-82663	3	CTATGCCAGACGACCTGTATGCGAAGAAAAGG	21.297
ref-12058	3	TTTGTTCTGGCGACGGCCCTGCAATGAACGAT	22.56
ref-103848	3	GTTAGTATGACGACAGATGTGCTGGCCTAATG	24.605
ref-78393	3	TTTCAAACTGCGACCCACATGCAATGACCTCA	24.984
ref-96455_18	3	CAGGCATGTGCGAGGGAGATGCTAACACAATC	25.268
ref-116842	3	ACACTGACACCGATCTCTTTGCAAATTTCTTG	25.36
ref-114834	3	GTGTTTTCCCCGACAGAAATGCACTCGGCTGT	26.763
ref-103389	3	CAATGGGGAACGACGTGCCTGCTAAGAAGGCC	27.25
ref-104180	3	TGGTGACGCTCGACTGTGTTGCTGTAGTTTGT	27.858
ref-129152	3	GCCGCTTCGTCGACGTCATTGCGTGTAACGGT	28.292
ref-124258	3	TACATGTGTGCGACCTCAGTGCAAAAAAAACA	29.493
ref-91134_9	3	TGCAACTGTACGAAAGCTTTGCTGTGAGTAAC	30.021
ref-65111	3	GACTGGTTTACGACCGCCATGCTTAGCACATG	30.898
ref-71390_2	3	TTTTCTTTCACGAGGGGTTTGCCATCACAGCA	31.404
ref-95290_30	3	GCAATTCTCACGACTCTGTTGCAACGTGAGTG	31.513
ref-132571	3	ATAGACAAAGCGATCTCATTGCACTTACACAA	32.157
ref-22430_24	3	CAGGCATAATCGACGTCCCTGCATCAAAAACA	32.528
ref-40652	3	TAAGGCGTCACGATCGCGTTGCGTCAGACTCC	33.131
ref-70945_9	3	TTAAAGTTTGCGACCCTGCTGCCAAAACACAG	33.778
ref-31474_18	3	TGAAACGCTTCGATCGGTTTGCCAGGATTATA	33.821
ref-104966	3	CTGCAGAGCCCGACCTCCATGCCATCAAAAAT	34.323
ref-116413	3	TCTTATCGTACGAGGCTTTTGCATCTCACTGA	35.466
ref-9465	3	TTTAATTCAGCGATTGGTGTGCAGTCATCTCA	36.237
ref-72801_10	3	GCACATTTACCGAGAGAGGTGCTATGGATGAC	36.394
ref-130803	3	GATCTACAGTCGAACATGATGCAGCCTGTACA	37
ref-78745_6	3	AGAGAGAGAGCGAGAGAGATGCTGACAGGATA	38.224
ref-102357	3	TCACTTCCATCGAACAACATGCTGTGAGGGCG	38.339
ref-69104_15	3	AACGTTCAAACGAATGAACTGCATACTGTGCA	38.989
ref-119830	3	GAGTAGTGCACGATGAAAATGCAGCTTTGACA	39.525
ref-28500	3	AGAAGATATACGAACTCTATGCCCCTGGACAT	40.041
ref-39158_4	3	GAGTGTGTCTCGATGCTCTTGCAGGATGTTGA	40.527
ref-38843	3	TCGAAGCCGACGACTCACTTGCCTCTCGAAGC	40.787
ref-109407	3	CCCCCCTTGACGACGGGCCTGCACCAAAGTTA	41.592
ref-131704	3	CGGGACTGTTCGAGGATTTTGCGGGAAAGCTC	42.3
ref-59426	3	TCTTCCAGAGCGAAAGGACTGCTTCTCAAAGT	42.665
ref-119559	3	GTGTGCATGGCGAGCTCCTTGCAGAATCTAAC	42.983
ref-83796	3	AACCGCTGGACGACAGCTGTGCGAACTTCAGA	43.034
ref-79313_9	3	CGACACATCGCGATGGTCTTGCACACGAACAT	43.742
ref-56531_8	3	AAAAGCAAGCCGAATCTCCTGCTACTGCAGAC	43.92
ref-68691_27	3	ATTAGAGTTGCGAAAGCAGTGCCAGCCCTCTT	43.996
ref-65114_30	3	GAGGAGAGGACGATGGAGGTGCCTCTGCGGTG	44.09
ref-24531	3	TAAGGAAATACGAGTGGTTTGCCCACCTTGTT	44.121
ref-61728_10	3	GGCGAGCTCGCGACAGCAATGCAATGTTCATC	44.266
ref-75869_28	3	CAAGAGAGCGCGAGAGGGATGCTGACATACTG	44.469
ref-65374_16	3	GAAAATCAAGCGATGCGAGTGCTGTAGGCAAC	44.862
ref-68691_1	3	ATTAGAGTTGCGAAAGCAGTGCCAGCCCTCTT	44.983
ref-39263	3	AGGAATGGGGCGACGCTGTTGCTGTCCAACGT	45.006
ref-3067	3	ACACAGATTGCGATGACGGTGCTTTATTAACT	45.343
ref-123398	3	CCAGGACACACGAGTTCACTGCATGATATTGT	45.394
ref-20726	3	AAGGTCACAACGAGTTCACTGCACGCACACAC	45.819
ref-68763	3	ATTCCTTCAGCGATGCCTGTGCTGTGAGAAAT	46.122
ref-62367_14	3	CTCACAGCTACGAGTCTACTGCCAGTTCAATC	46.48
ref-40287	3	TGTATTTTTGCGACTTTGGTGCCCCCTGCAGT	46.656
ref-99117_10	3	AATTATTCACCGAGGCTCTTGCACAAACTCGG	46.743
ref-18470_14	3	GCTTCGGTCCCGAATATTGTGCCATTATAGCC	46.826
ref-118109	3	GTCCAGGTCTCGATTTTGCTGCAAGAAACAAA	47.055
ref-10640_30	3	AATCAGCAGTCGATGCTGCTGCGCGTTCAGCC	47.36
ref-18110	3	CTCTACCACGCGATGCGCATGCGCGGTCTTGC	47.937
ref-114718	3	TGCTTTCAAACGATCTTGGTGCGTTTTTAAGG	48.275
ref-30914_31	3	GCCTTGTGGACGACTTATGTGCTGATGGAACA	48.448
ref-91259	3	TCTCCCTGTACGACGCCACTGCGGCGTTTAGC	48.775
ref-42793	3	TTAATACCTTCGATGTGGTTGCAGAAGAGCCA	49.158
ref-40130	3	GAGTATTTACCGAATTTGATGCTGTTTGCGGT	49.51
ref-128718	3	TCACGTAGCCCGAGTCGTTTGCATAAACACTG	49.948
ref-29246	3	TCTCTCGTTTCGATGCATTTGCCTTGCATAAC	50.01
ref-130894	3	ATTTGGGTAGCGATAATATTGCAAACGGCACC	50.566
ref-85047	3	CACTGGAGCACGAGTCCCCTGCAGTCAGACAG	50.617
ref-122738	3	TGTGGGAAAGCGAATGAAGTGCAGGTTGCCCT	50.627
ref-98212	3	AGACTTGGTCCGATGGGTGTGCTGTGACATTT	50.947
ref-1948_30	3	TGCTCGGGCACGAGTGCTGTGCCTTTCCTACA	51.092
ref-9442	3	GTCGGGGTTACGAGCAGGTTGCATTCATTTCT	51.107
ref-26436_10	3	CTTACATCAACGATGCTCATGCTATCATTCCT	51.304
ref-84001_32	3	TAATCTTTTTCGACCTGACTGCTGACTGGCAT	51.459
ref-47549	3	TCAGGACTTCCGATGGCTCTGCTAATATTCCC	51.564
ref-63502_24	3	GAGAGTGAGACGAACAGCATGCAAACAGATGT	51.821
ref-4395_25	3	GTAAACCTGACGATACAGCTGCACTACTGCAG	52.193
ref-128986	3	GGAAGCAAGCCGAGTGAACTGCCAGACAGATC	52.415
ref-83617	3	CAGGCATTGACGATAGGACTGCACAATATGTC	52.513
ref-115496	3	CCTCATCGATCGATAGGGTTGCTGCTGCTATC	52.678
ref-115404	3	TTTTTTCGGCCGATGGGCATGCTGGTCTAAAA	53.247
ref-16393	3	AACCGATTTGCGAACTATATGCACCCAACAGA	53.27
ref-12728_9	3	CCGCGGACACCGACACCACTGCGAGCTCAGAG	53.295
ref-95300	3	CATGCCACATCGATAACAATGCCCCCTATTTG	53.624
ref-45532_4	3	TGATGCGTGACGATAAAACTGCTTGTGATTCT	54.181
ref-78035	3	GTCTCTCGCACGAGCTCACTGCAAAGCAAAGG	54.305
ref-43038	3	ATGAGGATGGCGAATGATTTGCAGTTAGCTTT	54.754
ref-91059	3	AAGTGGCTCCCGACTGACATGCTATGCACTTC	55.574
ref-103170	3	AATGATTGCCCGAAATGTGTGCGTGTTCACAC	55.626
ref-73876	3	AGGCGTGCCTCGAGGTCTGTGCTGTAGCGTTC	56.052
ref-117032	3	TGCTGACATGCGAACCAAGTGCTCACTGAGAA	56.09
ref-34121_15	3	ATCAGCGGAGCGACAGAGATGCGCCGTCCACT	56.302
ref-46238	3	CAGAGGGAAGCGATCTCTCTGCAGCCAGCATT	56.72
ref-88492_9	3	ATATGAACAACGAGTGGACTGCCTTCACTAAT	56.747
ref-84434_25	3	TCTCGAAAAGCGAGCATCATGCCTCTAGTTGT	56.771
ref-110393	3	AACTGTCTTACGATATGTTTGCTGCGTGACAG	56.933
ref-105150	3	CGCTTCTTTCCGATGCATATGCATCTCTTTCA	57.171
ref-41674	3	ACTACAGCAGCGACTACAATGCCATAACATGT	57.862
ref-75128_30	3	AAGAGAGACTCGATTGGCCTGCATGTAAAGCA	58.343
ref-82272	3	AGGGAGCGTGCGATTGGCATGCTAGCTGCAGG	58.659
ref-34584	3	TGAGTTGGTCCGACTTTTGTGCACATATTAAC	59.308
ref-26558_10	3	AGCATCTCCACGAAGGACGTGCTCTTGGAAAA	59.551
ref-129126	3	TAGATAGGCTCGAGTCTTCTGCTGGCGTATCT	59.565
ref-100149	3	AAGCCGCGAACGATAACTGTGCCCAAAAATCA	60.238
ref-51177	3	CCAATGGCTACGACAGCAATGCGGTGAATGTG	60.656
ref-107919	3	AAGTTTCATTCGACCAGGGTGCAGCTGCCAAA	61.153
ref-62136_31	3	ACTCCGAGCACGACACTAGTGCTGGGGCAGAC	61.338
ref-40931	3	AAGTGACTTCCGAGTCGCCTGCGAGGAGGCCC	61.801
ref-16786_18	3	TAGCATCCCTCGATGAGTATGCTGTTTGTGTG	61.936
ref-61310_6	3	TCCAGCTTTTCGACCTAAATGCGTGACTGAAG	61.972
ref-85178_2	3	GACAAAATAGCGAAAGGGATGCAGAGCGCACA	62.051
ref-132472	3	GCGCTTTGATCGAGCCTCATGCTGCATCTCAC	62.42
ref-16528	3	CTGGTCGTGGCGAAGGTGTTGCAACAAATATA	62.527
ref-55969_15	3	TGGAGGTCAGCGAGTGACGTGCCTAGTCGTCT	62.782
ref-64975	3	TGCAAACAACCGATGTCTGTGCATACAAACTT	63.308
ref-130829	3	TGAACCAACTCGACTGGCCTGCCAATAATTGT	63.834
ref-23542	3	GTCTGTGAGGCGAGCACACTGCGTCCCCCACT	63.9
ref-130373	3	TTGAATGTCCCGATGTTAATGCCAAAAGGAGG	64.627
ref-7306	3	GCCAAAGGCACGAGCCGGTTGCTTAGTTGCAC	64.679
ref-125595	3	GATGTAAAAACGACTTACTTGCATGCTCCAGT	65.467
ref-45813	3	TACAGTGCTCCGAACCGTGTGCCTCATGAAGA	65.685
ref-12251	3	TGTACAAAATCGACCCACATGCTTTCAGTAGC	66.287
ref-45891	3	CACTGCCTAGCGAAAGCATTGCAAAACAGTCC	66.937
ref-100406	3	TCTGGCTACGCGAGACTAGTGCACAGGCAACC	67.528
ref-41489_6	3	GCCTGTTTTACGATGTCCTTGCAATGTTTCTG	67.881
ref-123155	3	TTTGGATTCACGACACTGGTGCACCTGCGCCC	68.364
ref-26978	3	ATGGGAAACCCGACAAAGATGCAAGCATTGCA	68.519
ref-133224	3	CCACAGCCACCGAATCCCTTGCTGGTGCTACT	69.434
ref-90871_18	3	AGCAGATGTGCGACTCCTCTGCCAAACTGCAT	70.051
ref-6278	3	GACAAGAACTCGATGGCGCTGCCTTTGATTGG	70.245
ref-110545	3	GGCCCATACACGATATTGCTGCCGCTACACTG	70.525
ref-114055	3	CGTGACAATACGATCTTTATGCATGGTTCCCC	71.226
ref-45532_5	3	TGATGCGTGACGATAAAACTGCTTGTGATTCT	71.473
ref-130054	3	AATAATACCTCGATGGGGGTGCTCTTGAGCAA	72.555
ref-125787	3	AAATGGCTTCCGAAGACTGTGCAGTGCAGATA	73.54
ref-5671_5	3	GAAGCGTGGACGATGTTGTTGCTTTTGCTATC	73.599
ref-109657	3	CCATCTCCCCCGACTTCTGTGCTGTACCTCAA	74.442
ref-62661_2	3	TCCCTCAAAGCGAAACCCCTGCTCAGCGCTTC	75.085
ref-35542_16	3	AGCACGAGCCCGAGCCGCATGCCAACAATCCG	75.773
ref-70875_1	3	AACACATGAGCGATGCGAATGCTGACAGACGG	75.995
ref-28641_8	3	TGGGTTTTAACGATACCAGTGCCTAAACCGAT	76.076
ref-128013	3	AAGTTGTTCTCGATGTTGCTGCACAGATACTC	77.051
ref-128343	3	ACATTATCACCGACCCCACTGCTGCATCTCGC	77.192
ref-120031	3	GATCCAGTGTCGATTGGGTTGCACACTTCAGC	77.236
ref-122506	3	TAGAGTAACACGATGGTGCTGCTCTAGGACTT	77.254
ref-128007	3	GGGCCTCCTGCGATTGAGTTGCCATATTGAGT	77.397
ref-68029_23	3	GTGAAACAAACGAGTCCCGTGCAGCTTGTCAT	77.564
ref-114898	3	GTCTGTGAGGCGAGCACACTGCGTCCCCACTG	77.639
ref-106796	3	AGAGAGCACGCGATCAGGGTGCCCATCGATGA	77.992
ref-16786_24	3	TAGCATCCCTCGATGAGTATGCTGTTTGTGTG	78.633
ref-131467	3	AAAAAAGTATCGATATCGGTGCATCCCTTCCC	78.649
ref-114376	3	CTCCACACTCCGACCAATGTGCTGATGGCAGC	79.845
ref-122390	3	AACCGTTAACCGAGGCCCTTGCCGGTTAATAC	80.421
ref-110442	3	TCTACATCATCGAGTGCATTGCCATGAGCAAT	81.611
ref-117561	3	ATATCCTCCACGATGTCAGTGCACTCTTAAGC	83.089
ref-108790	3	GATGTCAAACCGAGGTGCGTGCCAAACCATCA	83.9
ref-121777	3	ATCACCGCTCCGATCAGCGTGCACAGTGCCAC	85.157
ref-117535	3	TACATCATGACGACACAGCTGCACGTGTGGAG	86.947
ref-126298	3	ACGGTCAAAACGAGCGTCATGCCATTAATGGG	90.223
ref-127506	4	ATCACCGCGGCGAACGGTGTGCTTCATTTACG	0
ref-127948	4	CAAAAACAATCGATCACTATGCCTGCCCATGA	4.092
ref-131735	4	AAGCATGCGGCGAGTTTGCTGCGGGGTAATTG	6.952
ref-5858	4	AATTCTTTAACGAATTGGATGCCAATGCTCCC	7.897
ref-113805	4	ATAAGACAGTCGACATGGCTGCCTCAGTAGAT	9.484
ref-121735	4	CCATTTCCTCCGATGCCTCTGCCACAATCTAG	11.119
ref-113497	4	TTATTTGCCGCGAGCAGTTTGCATACAAAGTC	11.781
ref-39437_24	4	CGTGAACGCGCGACCGTGTTGCCATCTCCGCC	12.854
ref-100070	4	GAAGAGCCTGCGATGGTGCTGCTGTAAAGCGT	12.977
ref-133471	4	CCTCCTGAGGCGAACAGTTTGCCAGAATCTCT	13.264
ref-131402	4	CTGATGTTTCCGAGTACTCTGCTTTCGCCATC	14.177
ref-115777	4	AGAACGAGCACGAGCACGGTGCACACACATGC	14.309
ref-132898	4	TAATCAAACACGAGTTGAGTGCTTCACCCACT	14.459
ref-63209	4	TGTCTCTACCCGAGCGATGTGCTGAAAAGACC	14.66
ref-131917	4	AGCCTGCTTGCGAGGCATGTGCAATATTTTTA	14.815
ref-133038	4	TACCGACTCACGAACCCCCTGCAAGTCAGTCT	14.853
ref-112858	4	AGGCAGGGAGCGATAAATATGCCAGGATGAAG	15.104
ref-2505_9	4	TGGCACTCGACGATGTCTGTGCATCTGTTAGA	15.26
ref-132436	4	CCTGGTCTAACGATCCCAATGCTCTAAACAGT	15.281
ref-130029	4	TGACACACACCGATCGGTCTGCCGCTTTAAGT	15.594
ref-4609	4	GATTGTGAAACGAAACCCATGCAGAAATGTGG	16.011
ref-105594	4	AGACCAAAAACGAGCCACATGCGGAAGTGAAG	16.227
ref-113552	4	GAACCGCGAACGAGTCACCTGCCATTCATATA	16.274
ref-84227_23	4	ACAAACACCTCGAACTGCCTGCCTGAGCTTTT	16.277
ref-100357	4	TGAAATCATACGATAGCTTTGCCTGTGGAGCA	17.211
ref-104111	4	TGGAGGACAGCGAGTGAGCTGCCGTGGAAAAA	17.31
ref-37424	4	CTCCTTAACACGATCTCAGTGCATGTGTAGGC	18.104
ref-113442	4	ACGCATCCAGCGAGTGAAATGCCTGTCCACAC	18.83
ref-120389	4	TGTAATCTTGCGATTCCGGTGCTACTGTTTTT	19.406
ref-121241	4	TGTCCCTTTGCGACAGCTTTGCATGTCATTTT	19.747
ref-98360_23	4	CAGACGGACACGAATAATGTGCTTCTGACATC	19.765
ref-18048	4	GGCAGAGAGGCGACTGCAATGCCAACACAAAC	20.092
ref-113076	4	CACTACATCACGATATCACTGCGTGCAAAGCA	20.721
ref-112145	4	TGTACAATTCCGAGCAATATGCCCAGGCTGAT	21.406
ref-27565	4	ACCCCCCTTGCGATGGCCTTGCCTGGACTGTT	21.757
ref-64156_1	4	TGTTTAGACACGACTCAACTGCATAGGCCCCA	21.757
ref-119760	4	GGGGCCGATGCGATACACATGCATCTAAATAA	22.123
ref-2294	4	TCTAATGAGTCGAGGGCAATGCCAACATCCCC	22.209
ref-129256	4	AGAGTGAAGACGATCAGTGTGCTGAAGTAGAG	22.529
ref-89625_18	4	GTTTTTAACTCGATGCGGTTGCTTCCATTATG	22.751
ref-52178	4	AACATTTGCTCGAAAGATGTGCTACATTGTCA	22.901
ref-20710	4	GAATCAGAGTCGACAGCCGTGCTTGCCCGGGC	23.506
ref-108094	4	ACGTGCGGGACGATCTGACTGCTGCTGTTTCT	23.573
ref-65205_14	4	GCACCCTAGACGATCTGCATGCCTTTTAACAC	23.72
ref-133297	4	AATGAAAAGTCGAGTGTGTTGCAAGCGGGATT	24.256
ref-86547_8	4	GAATTAAGCTCGAAGGGGTTGCAACCTCTGTA	24.298
ref-98319_5	4	TTTCTGACTGCGAGCCTGATGCTAGTTTTTCT	24.705
ref-125766	4	TACATAAGATCGAGAGAGCTGCGCCACTTGAA	24.742
ref-25609_9	4	GAGACTGTCCCGAAAGATCTGCGTCATTTGAG	24.809
ref-94162	4	ACGCTGTGCTCGATGAAAGTGCCATCTACAAA	24.879
ref-122453	4	CACACAAGCGCGAGACATTTGCTTCAAAGCTC	25.045
ref-116365	4	TACAGACCTGCGACAGCTGTGCGTGTGTGTGT	25.788
ref-93773	4	GCGATACTGTCGACTTAATTGCACATGTAACC	25.969
ref-127415	4	TAATCACATTCGATTGTCGTGCATATATCGTC	26.226
ref-68151	4	ACTGAACTTGCGACACAAATGCAAAAGAACAG	26.477
ref-9075	4	AACGATTCTACGAGTTGGTTGCAATCAATCCT	26.813
ref-101939	4	ATGATCCAAACGAAGATGCTGCTTTCATGCAA	27.138
ref-2119	4	GCAGGTAACTCGAGTGTTGTGCTGTCTGTGGG	27.237
ref-32940	4	CGGATCCAGACGAAAGACGTGCTTCCTACGAG	27.565
ref-58113	4	GCTGAGATATCGAAGCCTTTGCATTTGTGCTT	27.591
ref-112891	4	TAAAAAGTAGCGAGTGGTGTGCACTGGTCTTG	27.734
ref-13968	4	GTCAGATCTTCGATCCAGCTGCTCAGGAGGCC	27.989
ref-93994_1	4	CGGCCATGACCGATAGAAATGCATGTAGGGAA	28.48
ref-23088	4	GGCATTGTCTCGATCTCAATGCCGAGATGGTC	28.513
ref-27206_5	4	TAGTGGTGTTCGATGGCTGTGCTGATTTAAAT	28.965
ref-59269	4	GTTAGAGTCCCGATTGCTCTGCTTCTGGCAGC	29.291
ref-91756	4	ACAGTTCCTCCGAGCTTCATGCTGAAGACAGT	29.86
ref-118196	4	GGTGTGGGGACGATTAGGATGCTGTTGATGGA	29.867
ref-84890	4	AGGACCACCACGAGATTCTTGCATGCTGGGCA	29.904
ref-89920	4	CGAGATCCCTCGAAACAATTGCCCGAAACAAT	30.255
ref-21391	4	TGCAGAGCCACGACTGGCATGCACACCACAAA	30.515
ref-92176	4	TCTTCATAATCGACAGCAGTGCGAGCTCCAGC	30.543
ref-54871_32	4	GAGGGTAAAGCGAGTGAAGTGCAATTTGTCGT	30.677
ref-24691	4	ATAAGCCAAACGACGTCAATGCCCCTGACACT	30.776
ref-40965	4	CCAGGTTTTGCGATGCCCATGCAAGCTTGAGT	30.94
ref-66894_3	4	CCCTTACCGTCGACCCATCTGCACAAATAAAT	31.126
ref-17830_2	4	GTCATGGAAGCGATCAGCCTGCTGACCTGGGG	31.175
ref-66543	4	TGTTGTGTTGCGAGGATGTTGCAATGCTGACA	31.286
ref-1320	4	AACCCAGCCCCGACGTGCTTGCTTCAGTAAGA	31.434
ref-60131	4	TTTTCTGCACCGAATGACATGCCTGGCAGTGG	31.534
ref-46100	4	GTGGCTACCACGACATAGTTGCTCTTGGAAGA	31.58
ref-1856	4	GTTTGGAAAACGACACTATTGCTGACCCCCTC	31.629
ref-14476	4	TTCTGCCCCACGAGTTTTGTGCAGGTCACTGA	31.663
ref-9037	4	ATTAACTGATCGATTGGAGTGCTGTCGATTAC	31.685
ref-31608_6	4	AATGCTGCGACGAGATAAATGCGAGAAATGGG	31.695
ref-39437_18	4	CGTGAACGCGCGACCGTGTTGCCATCTCCGCC	31.735
ref-98520	4	ATAAAAGCGCCGATAGGAGTGCAAAGCTCTTT	31.741
ref-62122	4	GCAGATGGCCCGAATGAGATGCAAATTCACTC	31.764
ref-88271	4	GGCAGTGCACCGATGCCTCTGCCACAATCTAG	31.816
ref-63394	4	TGTGAGAGGACGAAGCTGCTGCAACATTTTCA	31.836
ref-54146_19	4	TAAAGCTGCTCGACTCAGTTGCATTGCATTGC	31.992
ref-90660_4	4	CTAATAGAGCCGAACCAGGTGCAGCTTCTGTC	32.027
ref-100705	4	TAACACTGCTCGAAGAGATTGCTGGAGAACGC	32.076
ref-32931	4	AGCTGTCATACGACGATGATGCCACGAGGGCA	32.181
ref-40388_28	4	CGCGCAAAACCGAGCCTCGTGCCACACAAAAC	32.204
ref-30229	4	TCCAGTTAATCGAACCAGGTGCAGGCAATCTT	32.375
ref-54558_23	4	TGAATGGAATCGACAGGCCTGCAGGCAAATGA	32.521
ref-71352	4	ACCTTGTTTGCGATGTGTTTGCTACTTAAAAC	32.7
ref-83325	4	CGCCAAGCTTCGAATAAAGTGCCAATGGCATG	33.178
ref-7221	4	AGGGTCAGTTCGATACCAATGCTTCGTGCGCA	33.463
ref-21728_15	4	TGTCCAACAGCGAAAGCTTTGCCAGTATTGGG	33.713
ref-74884_26	4	AGGGCATTCTCGAGTGGAGTGCATCATTCAAT	33.903
ref-77272	4	TCATTGCAGACGATGCTATTGCACACCCCTGA	34.346
ref-101946	4	TTACATGCTCCGATCATGTTGCAAACAGCAGA	34.43
ref-26355_2	4	TCGTGCGGCTCGAGTGAGATGCCAGGGAATCA	34.555
ref-97818	4	TGAAGTGGGACGACGGATGTGCAGGAAAGGAA	34.704
ref-57059	4	GTGCAAGATGCGAGTGCAATGCTGATAGATGT	35.016
ref-4595	4	TCTCTGGACTCGAGGTCATTGCTGAAAGGGCA	35.043
ref-22908_24	4	CCTGCACACACGATCTGATTGCCTGGCTGTAG	35.058
ref-38138	4	TGAAATGTATCGAGGAATGTGCTGCTGTGTCG	35.169
ref-107199	4	GTCGGCCATCCGACTCCACTGCTGAGCGGTCG	35.234
ref-27914	4	ACTATGATGACGAGAAGACTGCTGGAGGGCAG	35.279
ref-89925	4	AAATGCCGGACGATGTTTGTGCAGTCCTACTG	35.304
ref-59961	4	CAATAGGACTCGACACTGCTGCCCACAGCAAT	35.434
ref-64707_31	4	AGCGCCTGGCCGAGGAGACTGCAGCACACATC	35.515
ref-9324	4	CCCATCCCAACGAATGCCTTGCTTAAGCCTAA	35.683
ref-26896_6	4	TCAGCTGACACGAATAACGTGCAGTGCTTTAG	35.703
ref-55394	4	TCTGGTTGTTCGACATGTCTGCTGTGGCGTTT	36.054
ref-69544	4	TATTCAGTGACGAATTGCGTGCCACTCCAATT	36.265
ref-126740	4	GTTTTCCTGACGACGGCCTTGCAGCCCCTTTT	36.362
ref-89453_4	4	TGTTCAAGCTCGATGTTTTTGCCAGAACTTGT	36.722
ref-60411_29	4	GATCAGACAGCGAGCGCTCTGCAAAATTCAAT	36.77
ref-38351	4	TGAATTTCAACGACATTCCTGCAACCCTTGAT	36.816
ref-68666_26	4	GGAAAAACCTCGAGCATCATGCACGGACGGTT	36.903
ref-90283_2	4	AACCCACTGTCGATGTTGCTGCTAGCCAATGT	37.069
ref-88631	4	AAGTGTGTTGCGAGGGAAATGCATCGAGTGGC	37.269
ref-46138	4	CTTCCTGTTACGAGCTACGTGCATTGACTCTC	37.489
ref-64123	4	CTTTTTGATCCGAGCAAAGTGCACCGAAGTGC	37.851
ref-82068	4	CAGTGAATATCGACACCTGTGCGGTGATTGAC	37.858
ref-55049_27	4	TGTAGCAGACCGACTCCTCTGCTTCAAATCGC	38.037
ref-10180	4	GGGTGTCTGACGAGGAAGGTGCACATGCAGTC	38.208
ref-33020	4	CGTCCACCGCCGATGCTGATGCCTGTGCGCTG	38.321
ref-78211	4	ACAGGGAAACCGAGGACACTGCCTCACAGTTA	38.335
ref-77578	4	ATTTGTTTGCCGATGTCACTGCAATTTCCATG	38.663
ref-129107	4	TGTTGCTCTCCGACTTGAATGCGATCTATGCC	38.665
ref-44606	4	CTTTCAGAGTCGATAAGCTTGCATCGCTCTCT	38.902
ref-51204	4	GCGTGTCTGACGAGGAAGGTGCACATGCAGTT	39.173
ref-75592_16	4	ACATCTCTGTCGATCCTTATGCTTCCACAGCA	39.713
ref-132437	4	ATCTTGTATGCGATTCTTGTGCCCAGTCTGAA	39.856
ref-30813	4	ACCAGGTTTCCGATGAATATGCTCTATGATCC	40.442
ref-56513_24	4	GTGCCCCAAGCGATGTGACTGCTCAGCCCTCC	40.583
ref-16910_30	4	TGAGATGGTACGAGTGTCATGCGAGAGGAAGC	41.048
ref-98454	4	CCATTACTTACGACAACCATGCTGATCTGCTT	41.311
ref-38680_26	4	GTAAGGGCTACGATCACTGTGCCCCAGAGCAA	41.773
ref-67961_31	4	TGGTTGTAACCGATTTGTTTGCAACCCACACT	42.155
ref-107877	4	AAATGGAGACCGAGACATCTGCTCCTGGCGAA	42.362
ref-76829	4	TAGGCACTTTCGAAAAGCATGCATTTTGTCGT	42.368
ref-79173	4	TTCGTTACAGCGAACTCAGTGCTATATGAACA	43.488
ref-87506	4	ATAGTCAGATCGAACCCAGTGCTATGGGTGTT	44.264
ref-39620	4	CGGGTCATCACGACACATGTGCTGCACTTTGT	44.463
ref-131526	4	AAAAACGTCTCGAACCACATGCATTAGGTGAA	44.542
ref-127523	4	TTAGAATTTGCGAGGCAGATGCACAGAAGACA	45.093
ref-14004	4	GTACTTCAGACGAGACCCTTGCTAAAAGAACA	45.203
ref-107041	4	CATAAGCAAGCGATGTCTGTGCTCCAGAACAT	46.585
ref-53477_29	4	TATTCATGAGCGAAGCCCTTGCTCTCACTGGT	46.611
ref-85892	4	CCACCTTCTCCGATATACTTGCAAGCACTCGC	46.68
ref-22072_8	4	AGTGGAAAAGCGAGCAGCCTGCACCAACTTTT	47.152
ref-133567	4	CATCCAATTACGACGCAGGTGCAAGACAACTA	47.323
ref-8240	4	AGGCGGTGCCCGATGCAGTTGCCCGAGGCTGT	47.643
ref-41498	4	TAGGGATCCTCGATAGGGATGCACCGAAATTT	48.496
ref-107189	4	AGCAAGCGCCCGATGACGCTGCTGCGCGCGAT	49.118
ref-56504	4	AGTCATGCATCGATTCTCATGCACAGCCTAAA	49.154
ref-68666_8	4	GGAAAAACCTCGAGCATCATGCACGGACGGTT	49.564
ref-121441	4	TCACGATTCACGATACGCCTGCTGTCGAAAGA	49.998
ref-6317_18	4	TGTGATTTCACGAAGTCCGTGCCCGTTTCCAT	50.053
ref-21572_14	4	ACGGCAAATTCGAGCCGATTGCAGAGAGAAAT	50.437
ref-60411_15	4	GATCAGACAGCGAGCGCTCTGCAAAATTCAAT	50.814
ref-125276	4	CTTTATTACTCGATGCTGCTGCTGTGCTTGTT	51.01
ref-77597	4	AGAAGCGATACGATACACATGCACCTTAAACT	51.074
ref-128529	4	AAAGGATCCACGACCATTTTGCCAAGGAATCT	52.097
ref-79531_6	4	TGTCTTATTTCGAAGGCTGTGCCATCTGGAGG	53.837
ref-52421_29	4	TTCTGACAGCCGATGCAGATGCCAATATCTTG	53.958
ref-117722	4	GTGATATCTACGATAGCTGTGCTGCTGATTAA	55.005
ref-11925_18	4	GTGACAGGTGCGACCATCCTGCAAAACAGCCC	55.109
ref-100220	4	TGTGGGGCGGCGACTCATTTGCGCTGTGGTGG	56.615
ref-84853_10	4	TATGTTAGCACGACTGTATTGCAAAGACATGC	56.82
ref-43512_27	4	ATGGAGGACTCGACAGAGGTGCGGACGGACGG	57.394
ref-124194	4	CAAGAGGCCACGAGCAGGATGCTGAAAACCAG	57.447
ref-6097	4	GACACAGAAACGAAGAAGCTGCCATCATCTGT	58.177
ref-2116_30	4	CAGCATGAACCGACCGTAGTGCAGTAATAACA	58.312
ref-10069_9	4	GTTCAGGACCCGAGGATTGTGCTTCTCTGCCC	58.479
ref-67541_23	4	CTGAAGTCAGCGACTGGCTTGCTGCTAACGCT	58.493
ref-129144	4	AACTGAAGCGCGACTGTATTGCAGCAATAATT	58.776
ref-91589	4	TGCACAGATGCGAAACAGATGCCGTGTTTGCC	58.814
ref-67541_28	4	CTGAAGTCAGCGACTGGCTTGCTGCTAACGCT	59.177
ref-105247	4	GACTTCACTTCGACCTTGGTGCAGTAATATCA	59.466
ref-89868_7	4	TGGTGAATCACGACTTGTATGCAGTGGGATGA	59.483
ref-108139	4	CACAATGAAGCGATGAACCTGCTATTAGACGC	60.521
ref-51610	4	AACACGATACCGATCTGTGTGCTGGAGTGTTA	62.52
ref-133149	4	AAGTCTGTGGCGAGCAGCTTGCTCAGACTCTT	63.337
ref-45959	4	CTCTTTAGGACGACATGCATGCCTCTGGACTC	64.74
ref-99281	4	CCCCCCTTGACGACGGGCCTGCATGTATGTTT	65.14
ref-99342	4	TATGGTGTAGCGATATGACTGCACGCAAAATA	65.349
ref-107406	4	GCCTCACCATCGATACCAATGCTTCATGCGCA	66.045
ref-122152	4	TGGGCTTTTACGATGACCCTGCACTTCCTTTG	66.308
ref-124930	4	TAACACGTCTCGAGTGTAGTGCATCTCGAAAT	66.615
ref-117285	4	AACTCAATTGCGATGAGGATGCAGTGTGTAAC	66.709
ref-26748	4	AAACGTGTAACGATCACCTTGCAGATGGGTAA	66.981
ref-109860	4	CATCTATGATCGATGCTAATGCCACCCTGAGA	67.118
ref-123293	4	GATTGATGGTCGACAGGTATGCCCATTTAAAG	67.124
ref-129157	4	CATCAGAAAACGATCACACTGCGAGAAACTCT	68.271
ref-117384	4	ATGGCTGATGCGACATATATGCAAATTTGCAC	68.701
ref-123028	4	ATCACAGCCACGAGCCTTCTGCCTTGAAACAG	69.476
ref-111235	4	GGTTGACGCTCGATTGTGATGCAGCTCTTGTA	70.124
ref-116939	4	ACACACAGGCCGAGCTTAGTGCCATGCATTTA	70.827
ref-104141	4	CGTCACACTGCGATCTCGTTGCCATTAATGTC	71.954
ref-133399	4	GTGAGAATGACGAAAACATTGCCTGAATGGTT	73.795
ref-130916	4	TTGAGTAAATCGAATGGCATGCTGTCCCATTT	74.525
ref-119142	4	AAAAACTAAACGATGTGACTGCAATGGGCAGA	75.825
ref-85836	4	CTCATGGAAGCGAACAGCTTGCTACCAGCAAC	77.042
ref-105051	5	TGATTCCAGACGAAATAGTTGCATGCACTGAT	0
ref-118587	5	TTGCAATTCGCGACCTCACTGCTAGATGCCAC	0.778
ref-127875	5	TCTCTCAAAACGAAGTGCATGCCTGAGTTGAG	3.314
ref-103973	5	GGGCTTCAGCCGAAACTTATGCCCAGCTCCTT	3.887
ref-130807	5	TGACATCTAACGACCACATTGCAGCAGTGCCG	4.328
ref-105759	5	CGCTGCAGAACGAATTATGTGCCCAAAGGCAT	4.86
ref-109375	5	CAGATTGTTACGATTGCGCTGCCTACATTGTG	5.206
ref-101125	5	TGATAGTTGACGAGAGCAGTGCACGTCTCTCT	5.612
ref-103154	5	TTAGGTGTCACGACTTAGGTGCCCTTGAGCAA	6.079
ref-101693	5	GGACTGAGGACGACTGCACTGCAAGATTTCAA	6.316
ref-106070	5	GGACTGAGGCCGACAGCACTGCAAGAATGTTC	6.541
ref-120007	5	TCTGACTCAGCGATATCTATGCGACCTCGGTT	6.826
ref-115344	5	TTTAAACCATCGATCCTGGTGCTTTCACGCTG	6.836
ref-131110	5	AGGAGGAACACGACACTTTTGCAGTATCCACC	7.026
ref-123309	5	TTAAATGAGACGATGGGCATGCAAGAGCGTAA	7.193
ref-130294	5	ACATGAAATACGACGCTGCTGCATGCATGCGC	7.325
ref-116538	5	CGTGACACAGCGACACAGCTGCCTTTAAAAAG	7.511
ref-124977	5	GTCCTTGCCTCGAGTTGCTTGCAGTACAGCTT	7.575
ref-120626	5	GGACAATCCCCGATGGACCTGCTCACACTCTG	7.578
ref-115509	5	AAAAACACTGCGAAATACGTGCCGCATAAACG	7.699
ref-113456	5	CCCACGGGTGCGACGCCCCTGCCCTATTACCA	7.864
ref-130191	5	GTACAGTATACGACAAAGGTGCCAGAACTTCA	8.24
ref-88817	5	GAAGTTTCTGCGACTGCAGTGCACATGTCAGA	8.357
ref-130911	5	ACCCCCAGTTCGATGCCCCTGCACACACACAC	9.261
ref-122921	5	AATGTGCCGACGAGGTCCATGCCAATTCTGTC	10.655
ref-34869	5	AAGATTGTTACGACCACTTTGCTCAGACAGTG	10.889
ref-113412	5	CCTCTGCTCTCGATGACACTGCTGGATCTCAT	11.086
ref-131771	5	GTTCTCCGAGCGATCAGACTGCTGCTCCATTC	12.165
ref-41034	5	CTCTGGCTTACGAAGCCAGTGCCTCAGGAGTG	12.239
ref-107663	5	ACCATCTTTCCGAGAGAATTGCTTCCCCTGCC	12.592
ref-78551	5	CTGCAATACTCGATGCACCTGCACCATAGCAC	13.066
ref-129108	5	ATCATCAAACCGATCGATGTGCTGAATTCGTT	13.246
ref-111331	5	CAACGTGATGCGACAAGTCTGCAGGGGACAAT	13.633
ref-127246	5	TGCTTCCTTTCGACCAGAGTGCATTCAGGGAT	14.208
ref-114011	5	ACTTGATAAACGAGAGAGCTGCATGGAGAGTG	14.83
ref-126277	5	GTGTGTGTGGCGACTCTAATGCAGTGGCACTA	15.313
ref-104535	5	TGCTGTTTTGCGATTGTTATGCACCCTCGATA	15.496
ref-128890	5	GACTGTGTGCCGACTGCACTGCAGTGTAAATG	15.754
ref-115317	5	GTTTGATCAGCGAGAGAGTTGCTACATAAATC	15.947
ref-112060	5	ACGCCTAACACGATCTGCCTGCTTACTAAAAT	16.242
ref-35342_17	5	AAGAATGGTTCGACTGGCATGCAGGATAACTT	16.267
ref-112506	5	GGGTTTTATCCGATATCGGTGCCATTCTGATA	16.612
ref-23969	5	TGCTCTTCCACGAGCTTGTTGCTGATGTTTCT	16.805
ref-23351_28	5	TCACCTGTAGCGACATTGCTGCAAAATGACAT	16.897
ref-113224	5	AACGAACAAACGATTGATTTGCTCTTGAGTCA	17.472
ref-130365	5	TCTGACGGCACGAGTTCACTGCAGTGGATCCA	18.319
ref-102651	5	TTTGTTCTGGCGACGGCCCTGCACAAACCGCT	18.515
ref-78979_17	5	GTGTAAATAACGACTAGACTGCGACGCGTTAG	18.81
ref-26126	5	AAATGACTGACGAGTGGTGTGCTATAGGGAGA	19.179
ref-114358	5	CATTCTGAGTCGACTGAGATGCAAGGACCAGC	19.317
ref-67825_1	5	AAACCTGAGTCGAATCCTGTGCCCGAGACCTT	19.463
ref-61352_29	5	CCTTTTCATTCGATCCCACTGCCGGTCTCTCA	19.474
ref-123439	5	AGGAATTCTACGATGTCCCTGCCGTACAGATG	19.639
ref-3516_1	5	CGGCTTTAAACGAGAGAGATGCGTGTGTGTGT	19.725
ref-109846	5	GTCGCTAAAACGAAGGGAATGCAAGCTAAATG	20.328
ref-58214_2	5	AGTAATCTTTCGACTGCTATGCTCCAGCACTT	20.424
ref-116780	5	TGTGTGTTGTCGAGGCTGCTGCACAGTAACTC	20.893
ref-85250_4	5	TTTCAATGCACGACCTGTTTGCATTCAGCGTC	21.696
ref-108176	5	GGTCTATCATCGAGCCCTCTGCCCGGGGGGAT	21.734
ref-11407	5	GTGATGGTTACGAACAGAATGCAGACAGCTGA	22.017
ref-7806	5	TAAATTGATGCGACATGATTGCAGCCGTCAAA	22.55
ref-66440_2	5	CCGACTTCCTCGACCCCTTTGCCTTCTACGAG	23.136
ref-17324	5	GGTTCAGATACGACTCTTTTGCTCAAGGCCTT	23.497
ref-101821	5	AACGAATCGGCGATGATTGTGCCACAGGGCAG	23.546
ref-75345	5	TGACATTTCGCGATGCTCTTGCTCCGATCAGT	24.104
ref-122820	5	CAGTGGACCCCGAGGCCCGTGCTTGAGAAGCC	24.266
ref-41761_28	5	GAGAGAGAGACGATCGGGTTGCATGTTTGAAG	24.358
ref-27362_1	5	TCTCTCTCATCGAGCGCAGTGCAGTGCTGACC	24.966
ref-113388	5	AATCCGTGTACGATTGTCATGCTGGCAGTACA	25.29
ref-68826_29	5	ACGGATCGCTCGAGACTGATGCGCATGCTCAC	25.294
ref-27397_3	5	GTCTTGCCCACGAAGTGTTTGCAGTTCATTCA	26.304
ref-89607	5	TATTAAAGAGCGAACCGGGTGCAGATGAGCTC	26.36
ref-65882_31	5	GTTTGTAACTCGATGTGTGTGCTGGTTGTTCA	27.433
ref-2150	5	CGAACTGCAGCGACTGTAATGCAATCTCAATG	27.591
ref-82469_18	5	GTCGCAGACTCGATGTCAGTGCCGTCGATGCA	27.776
ref-39077_32	5	AAACAGTCTCCGAAGCCACTGCTATTGATTTC	28.015
ref-29769_1	5	AGAGAGAGGTCGATCGAGCTGCTGCAGTTTAA	28.343
ref-102011	5	GCCCCACATGCGATGCCAGTGCCTGTTTGAGA	28.758
ref-2637_27	5	TATTGTTGCCCGAGTGCAGTGCTATGCCATTG	28.843
ref-63912_30	5	TATTTCAAGTCGAAGCTCTTGCTGGTGTGGTA	28.925
ref-41202	5	ATGGCATCAGCGAAGATACTGCAACTGTGGCA	29.116
ref-81843_8	5	TGTTGTTATACGAGTTGCATGCCCTTTCCGTC	29.495
ref-102545	5	AGATGAGAACCGAGAACTTTGCAGGAAGAAAG	29.618
ref-56336_30	5	ACCCATTATCCGATTGGCCTGCTCAGTGCAAC	29.728
ref-81595	5	AAATTTGCGACGAGCTCCATGCAGAATAACTT	29.972
ref-126745	5	CGAGACTGATCGATTTTCTTGCCGAACAGATG	30.201
ref-39511	5	ATTCTGTTGACGATAACGTTGCACCAGTATGT	30.28
ref-93240_14	5	TGCGCAGTCACGATTGAATTGCCTGAGACAAT	30.284
ref-82563_26	5	CAGTCTCCACCGACCCTTGTGCCACGCCAGCA	30.909
ref-58066_19	5	GGTTGATGTACGAGACCATTGCTGTGTCGTCG	30.965
ref-97964	5	TCCCCACACCCGACAAAGATGCACCAGAAAGG	31.046
ref-122698	5	TGATGCCACTCGAAGGTGATGCAGAGGAAGGT	31.164
ref-126874	5	AAGGGCCTAGCGACGCCCCTGCTGATGATCAT	31.177
ref-84589	5	AAGCGGTCCCCGAACAGTATGCCCAAAAATTA	31.326
ref-99850	5	GCACAAAAACCGACAGGAGTGCGTAGACACGA	31.64
ref-78979_9	5	GTGTAAATAACGACTAGACTGCGACGCGTTAG	31.763
ref-97482	5	CCCCAACTAGCGACTTCTATGCTACAAGTAGC	31.86
ref-111346	5	GATCCAGAGACGAGACAACTGCTGTGATCTCT	32.02
ref-918	5	AGTGGCTGTACGAGCACAGTGCCTGTGAAGGG	32.268
ref-959	5	TGGCTTTTAGCGATGCCGGTGCTGTTGGTAAG	32.414
ref-15423	5	TCATCACTCACGATCTGTCTGCCTCTCACTCT	32.904
ref-133293	5	GCAACTTGAGCGACTGGTGTGCAATCTCTTCT	33.029
ref-108539	5	CTAGTCTCCTCGACACATCTGCGCTTTTGGCA	33.391
ref-129078	5	ACAGCCTGGACGAGCACCATGCCAACAACGCC	33.432
ref-66357_17	5	TTACTGCTCACGACCGATGTGCTCATCATCTG	33.475
ref-77260_24	5	TGTGGCGTAACGAGCCAGGTGCTAGATTCCTC	33.542
ref-114309	5	CACATGCAAACGACTTATGTGCACCCCTGATA	33.671
ref-57617	5	GGACGGTCCTCGAGCACTTTGCGGGAGAGGGG	33.688
ref-12360	5	CTATCTTTTTCGAGGACTGTGCTGCACAGAGC	34.05
ref-112872	5	CTTTACTCCTCGAAGCTGATGCCGGCTGTGCA	34.06
ref-25877_26	5	AAATGTTTCGCGAGGTCTGTGCTCATGTAGAG	34.104
ref-84287	5	GGAACTTTCTCGATGCTTCTGCTCACTGTTGG	34.172
ref-29066	5	AGAAGTGCACCGAGGCTGCTGCTCTTGTCTTT	34.387
ref-33828	5	AGAGCTCATGCGATGGGTTTGCTGACGAGAAT	34.418
ref-119288	5	AGCCCTGAATCGACCTATTTGCATGCATGCAA	34.427
ref-19084_31	5	TGATAATGTGCGACAAATGTGCCACTCACTGG	34.492
ref-26089_31	5	ACCAGTGGTGCGAAGTCTGTGCAATTACCATA	34.516
ref-5879	5	CAGCAATGTCCGACCGTGTTGCGATCAAACCA	34.521
ref-77427_5	5	AGACGTAGCACGATCAGCCTGCAATTCTTGTG	34.577
ref-39686_23	5	GAATGTTTCCCGATGTCTGTGCCCAGAGGAAA	34.591
ref-91694	5	CCCTGAGGATCGACTCTAATGCCCCTTTCAAC	34.669
ref-120999	5	TGTCCTGCATCGACACATCTGCTTAGAAGGCC	34.929
ref-33320	5	TGTGAACGTTCGATATCAGTGCCGTAAATCAT	35.021
ref-45862	5	TAATTTTAACCGATGCCGATGCCGATACCGAT	35.158
ref-91541	5	TCCTTCCCTTCGATTCCACTGCACCAGGGGTG	35.473
ref-71910_2	5	CAGCAAACAACGAGCAACATGCGAATTTGCTT	35.502
ref-53437	5	CTCATACAGACGAGTCGCGTGCAACTCCCTGG	35.631
ref-21026_32	5	TGACCAAAAACGAAGGATGTGCCATGAAAAGG	35.841
ref-75662	5	TAAGTGTGTGCGACCCTGATGCATCATTGAAT	35.843
ref-53471	5	CAGCTTGTCACGAAGCTCTTGCTATCTTGGAA	35.951
ref-94505_6	5	GGCGCAGAGGCGAACAGCGTGCGTTAATGATG	36.045
ref-34470	5	GCTCTAGGCTCGAGAGTTCTGCATAGTTCATC	36.176
ref-53832	5	CCAGAGAGGACGAGCATGTTGCTTTTCTAGAC	36.324
ref-119467	5	AGCGAAGTAGCGAAGTATTTGCAGACTCAAGC	36.389
ref-38192	5	TCCCAAACTTCGATGTCCATGCCTTTGTTCTT	36.482
ref-73544	5	CCAAAGAATCCGACAGCTATGCAGATGTAACC	36.514
ref-43128	5	GATACTGATCCGATACCAGTGCAGGTTTTGTT	36.795
ref-11005	5	TGAAGTCGAGCGACCATGGTGCTGTAGCAAGT	37.058
ref-65786	5	CCTTTGAGTGCGACCAGAGTGCGAGTATGGAG	37.236
ref-47255_2	5	TCCTTGAAGGCGAGAGCGTTGCTAAAAGAAAC	37.309
ref-125818	5	TACGCCTGCTCGATGGCACTGCTGGTACACCC	37.692
ref-15543	5	CATGGGGAACCGATAAGTGTGCCCTGGGTGAG	37.877
ref-14137	5	TTCCAGAGGCCGATGCCGATGCGGAGCCCGAT	38.222
ref-41759_1	5	CAGTGCCATTCGAACTGGATGCAAACTCATGT	38.449
ref-111938	5	TGTGTTGGGGCGAAGAGCATGCATGCAATGTC	38.857
ref-39549	5	GTCTTTCTCTCGATTCCATTGCCAACATGCAG	39.132
ref-8836_17	5	CCACTAGGCTCGAGGCAGATGCAGTTAGACTG	39.361
ref-29307	5	TGTGGTTAGACGATTACTCTGCCAAATGAAGC	39.626
ref-67927_10	5	GATCGCAGGCCGAGTGAAATGCGACACCATAA	39.759
ref-69409	5	AGACTTTACTCGATTGCAGTGCTCTGTGTTTG	39.916
ref-31062_8	5	ACACTCTTGTCGAACAGCATGCTGGGAGGGGG	40.25
ref-91358	5	TGTTCAATCCCGAAAAATCTGCACATGGCTGT	40.592
ref-61433_1	5	AAGTGTACAGCGACAGACCTGCCAGAAATCAC	40.995
ref-47438_5	5	CCCAGAGGGTCGACAGAGCTGCCTGAACCAGC	41.238
ref-24947	5	ACCCCACTTGCGACGGCACTGCCCAGAGAATA	41.418
ref-35515	5	CAGCAGAATCCGAATGCAATGCTCTGACCACA	42.379
ref-49354	5	TTCGATCCATCGACCTCTGTGCACAGCATGCT	43.222
ref-106716	5	GATTAGTTAGCGACTGGCTTGCACAGGATTAT	43.821
ref-95823_27	5	CTCACTGAAACGATCAGATTGCACACATCAAC	43.982
ref-133138	5	TTCCTTGTTTCGAGTAACATGCACACGTGTCT	44.379
ref-3280	5	AGGATGCTCTCGATGGTGCTGCTCACTCTCTC	44.574
ref-18796	5	CTGAAGTGGACGATAATGCTGCTAACTAATGT	45.008
ref-110673	5	AAGGGCCTAGCGACGCCCCTGCCTGTTGATGA	45.326
ref-93585	5	GCATGAGTAACGAAAAAAATGCAGTCAAACCT	46.237
ref-113036	5	CGAAGGGTGACGACTGACCTGCAAACTGCGCA	46.792
ref-93113	5	AAATGATTCCCGAACCCCCTGCAGTTCCTGAC	46.819
ref-33_5	5	GTGTGTGAGACGATCGTGTTGCTGCCTTCATC	47.526
ref-132617	5	GTTTCTCTGTCGATGCTATTGCTGCCAGGTCG	47.552
ref-87975	5	GCCAACAAAACGAACAGATTGCCCTACAAAAA	47.83
ref-131290	5	TGGGAGTCAACGATCTCTTTGCCACTGTAGAT	47.851
ref-111706	5	GTGATTGGCTCGAAAAAAATGCTTGTGGAGTG	48.347
ref-123592	5	CCTGCCCTTCCGAAACTGGTGCAAGAGAAGCA	48.901
ref-128092	5	TGCTTCTGTCCGAGGCCAATGCAGCATTTATG	49.336
ref-32209	5	TGAAATGTAACGAAGCAGATGCTGCTCACGTA	50.093
ref-118958	5	ATACTTGCACCGATAAGGCTGCGAGCTTAACA	50.852
ref-19573_24	5	CGGTGGCATCCGATGGGAGTGCGGTACTCAAT	51.123
ref-63972	5	CTATAGAGGGCGATAACACTGCTCCCTGTGAC	51.623
ref-88487_30	5	CGCTCGTTCTCGACCTGTCTGCCCTAAACTCC	51.997
ref-133703	5	CCACATCTTCCGAGCCACCTGCTTGAAAAAAT	52.041
ref-88943	5	CACAATACTCCGAAACAGATGCTGGAAACCTG	52.275
ref-20329_23	5	TGTTTCTGAGCGACACTGATGCGGTTTGATCT	52.527
ref-105262	5	CTTTGACTGCCGAACAAGATGCTTTTGGACTC	52.627
ref-99652	5	GAGATTAAGCCGATGATTGTGCATTGATCGGG	52.779
ref-9379_3	5	CACGTTAAAGCGAGCAACTTGCCCAGACCACA	53.001
ref-38795_32	5	ACAGATGTGGCGAGGCCTTTGCCTGCATATAC	53.039
ref-65463_19	5	GCTTTATTCACGAGGAGGTTGCTCTTTTGCAT	53.132
ref-107655	5	TCTGACCTGACGATCTGTGTGCAGTAAAGCAA	53.151
ref-72318_5	5	TGCCGAGGTGCGACAGCAATGCTCTTGAACAC	53.232
ref-127128	5	TGCCGCGCTTCGACAGATATGCAAGCCGAACA	53.28
ref-100990	5	TTATTGTACTCGAGATGACTGCGACACAAGGC	53.552
ref-100720	5	AGGAGCCCACCGATGAATATGCATAGCTCAAA	53.786
ref-120931	5	TGGATCTGCACGAATACACTGCACCATGCACT	54.082
ref-120119	5	GTAAATGTGCCGAATGTCCTGCAGAGTTTAGC	54.229
ref-115931	5	TGCTTCGCTACGAGAGATGTGCGATTACCTTT	54.736
ref-63970_30	5	CACGATAATCCGAACTCACTGCCCTCACAAAC	54.807
ref-118659	5	TTGTATTTAACGAACGGCGTGCTGCATGTTAT	55.256
ref-132036	5	CTTAAACGCCCGAATGTGATGCAGATCAGTAG	56.254
ref-130976	5	TAAGATATGGCGAGGCATTTGCATACAAGGCA	56.557
ref-42392_7	5	CAACTGTGTACGAACCTGCTGCTTCATGTGAA	57.269
ref-125400	5	TAAGTTCTGTCGACATCCTTGCCACCTGGTCA	57.631
ref-109827	5	TAACAGCACTCGATGAAGATGCTGGCTTACCT	58.818
ref-88359_26	5	GAAGCGCCTGCGATGACAATGCCAACGCTGAA	60.709
ref-14922	5	AGATGGTGAACGACGAACATGCACAGTAAAAA	62.628
ref-65463_4	5	GCTTTATTCACGAGGAGGTTGCTCTTTTGCAT	65.004
ref-51188_8	5	AAACAGCAGTCGATGAACCTGCGCTCACAGCT	68.893
ref-87370_24	5	CTCTCTGATCCGAAGCTGCTGCCAGTGCTTTA	76.012
ref-119526	6	TCTTTTGTGGCGATGCTCTTGCTCTGATCAGT	0
ref-113398	6	ACAGTAATAACGAGACGCCTGCTGTTAAAATG	1.323
ref-131169	6	ACCTTTCCCTCGATGATCATGCAAGACTATTT	3.223
ref-130896	6	CGTGATGTCACGACCAGCATGCACTCACTCAG	4.859
ref-124319	6	CGGATATCTTCGATAAGCATGCTCCTGTCAAG	5.596
ref-107158	6	TGGCCTAATTCGATACAGATGCATTGGGCAGT	6.75
ref-127656	6	ATGTCCGGTGCGAGGTGTGTGCTGATGGAGAG	7.247
ref-119087	6	AAAACCGGCCCGACCACTTTGCTCACAAGTGA	7.36
ref-130056	6	CGTGTAATAACGACAGCACTGCATGACAAGAC	7.572
ref-128079	6	ACATTAGCCACGATGACTATGCACCAATCTCC	7.877
ref-124949	6	TACTGGACAGCGACACCGCTGCGGCGCAGAAG	8.217
ref-110262	6	TGCCTTGTTGCGACGGGCCTGCATGCAAATTA	8.316
ref-133787	6	TCACATTGTTCGAGCAGTATGCAGCACATGTA	8.331
ref-111638	6	GTAGTGAGTGCGAATGACATGCGCGCCACGGA	9.018
ref-63374_8	6	CGCTAACCATCGAGCCTGATGCATAAGCATGT	10.427
ref-123623	6	TCCCCTCTATCGACTGCGGTGCCCTCTAGTGG	10.438
ref-71461	6	AGCAGAATAACGAGAGCAATGCTGAACAAGAG	10.716
ref-115059	6	CCCACCCAACCGATGGAGGTGCCCTGGTGCTG	11.262
ref-86469	6	AAAAAGATTGCGACTTAGGTGCCCTTGAGCAA	12.278
ref-113574	6	AGGTGAAATGCGAGCTGTCTGCATAAACAACA	12.471
ref-109245	6	GGCTGGAATGCGATTAGAGTGCTGGAACAGAC	13.486
ref-54930_6	6	CACTTTCCGTCGATGCGGTTGCAGAAGTGACC	13.766
ref-79996_18	6	AGGTCACAAGCGATGGGCCTGCTCTCGTATAT	14.207
ref-100430	6	CGCGCTCTTCCGACAGAAGTGCCCTTATAAGG	14.412
ref-45537	6	AGGCGGTGCCCGATGCAGCTGCCGAGCCCGAG	14.789
ref-63374_5	6	CGCTAACCATCGAGCCTGATGCATAAGCATGT	15.206
ref-130938	6	AAGGGCCTAGCGACGCCCCTGCTCTCATCGCT	15.592
ref-79996_27	6	AGGTCACAAGCGATGGGCCTGCTCTCGTATAT	15.794
ref-119004	6	ATCATCAAGCCGACAACTGTGCTAACCTTGTG	15.95
ref-45809	6	AGACTGACTGCGACACACATGCAGTACCGTTG	16.663
ref-108559	6	AACAGAGCCACGAGTGATGTGCATTTTATAAG	17.025
ref-5894	6	TGTGACTTGTCGATGGAGATGCTTCTGCACTT	17.173
ref-88300	6	TATGTGGAGTCGATCCCTGTGCATATGCGTGA	17.196
ref-92070	6	CAAAAGACCTCGATCAGGTTGCCTGATTATCT	18.32
ref-114194	6	GTCCTCCTACCGAACCAAATGCTCTCAGCCCA	19.053
ref-127441	6	TCTTGTTGTCCGATTGGTTTGCAGGTGTGCAA	19.644
ref-125940	6	TTTGTTCTGGCGACGGCCCTGCATCGCCTGTT	19.793
ref-58972	6	ACATTCATCTCGAATGCATTGCATGAAGCTTC	20.274
ref-24005_6	6	TCTCTTTAAGCGACAGTGCTGCAATGAGAACC	20.596
ref-71742	6	CAGTATCACACGAATGTCTTGCCTGCTGAGTT	20.668
ref-117727	6	TAGAGCGCTTCGAGAGTAATGCAGGCAGCATG	20.876
ref-93259_32	6	GATTCTGACACGATGTAAATGCAGCCTTGAAT	20.954
ref-57884_14	6	CAGCATCTCTCGATTGTGCTGCAGAAAACAGG	21.83
ref-118348	6	TGGTTAGCACCGATTTGGATGCACTCAGATAA	22.171
ref-83294_30	6	TGCAAGGTGGCGAGCACATTGCACTAGTCGTG	22.896
ref-75223_3	6	TGAGTTGGTTCGAGTTTCGTGCGTCAGATGAC	22.951
ref-107237	6	AGTGAATCTTCGAGATAACTGCATCTGCATCC	23.412
ref-100711	6	AGTTTCAAAACGAACAGTGTGCAAATGATGGG	23.893
ref-49537_26	6	ATGTGCTGAACGAATCTGGTGCACTTGTGCAT	24.272
ref-83341_10	6	ATTTGCATCACGAGCTCTTTGCTGACGCAATC	24.339
ref-78146	6	CATTTTCCTGCGACTTTTGTGCTTCATATGAC	25.036
ref-49329_32	6	GATGCAGGTACGACCTGTTTGCATGTGTCTAG	25.305
ref-128749	6	AAAATTTCCTCGATTTGCCTGCCCACGCCCAA	25.785
ref-114960	6	CCTCTAATGACGATGCGAGTGCCCATATGCTG	26.655
ref-50693	6	AAAACAGCCTCGAGGGTGGTGCAGCGAAGGGG	26.673
ref-34276	6	GGTTGATGTACGAAATGGCTGCAGTGTTGTCT	27.631
ref-130019	6	AGAGGTACATCGAACTCCTTGCACAGAGAGAG	27.734
ref-90599	6	TATCCTGACACGAAAGGTCTGCCACAGACCGT	28.214
ref-705_17	6	CAGTTGTTTACGACAGCGGTGCATCTGAAGTT	28.409
ref-131946	6	CTATGCATTACGACTCTGATGCTGGAAATGTC	29.665
ref-83621_1	6	GCTGACAAAACGAGAGGCATGCAGATCCATGA	29.994
ref-66206	6	ATATGTGCTCCGACATAACTGCACACCCATGT	30.122
ref-89938	6	ATAGGCCTAACGACATCCCTGCTTTCAAATAT	30.688
ref-105804	6	ATGGGCTCAACGAATAACTTGCTAGACCAAAC	31.043
ref-132804	6	GAGAGGATCCCGAATACTCTGCTCATGATTTT	32.032
ref-101983	6	GCCAGATTTGCGATATGAGTGCAGTCAATTGT	34.787
ref-122071	6	ACTACGTCCCCGAGTTCAATGCTGGAATCAAT	34.931
ref-107687	6	AGCATTTGTACGAGTCACCTGCCGCAGGGAAC	36.041
ref-126255	6	GCGAATTATTCGAATACCCTGCTCTTTCAGGG	37.54
ref-31997_5	6	TTCCGTCAGGCGAATATTCTGCCTCCTCGATT	37.982
ref-107212	6	CGATAACTTTCGAAGCTGGTGCATTAATGTAC	39.032
ref-129053	6	CTGTAAGAGTCGAGATTGCTGCAGACAGGGGT	40.673
ref-23672	6	TAACTGAATACGACAACTGTGCTGATGATGAC	42.567
ref-19805_3	6	ACTTTTATGACGACAAATGTGCCTGTCGGCAT	42.742
ref-14413	6	TGTATGCATTCGAAATGAGTGCCTCTGCAGAC	43.636
ref-123018	6	CAGGAACGCACGAGGTGTGTGCGCATGTAATC	43.965
ref-10808	6	CTGCCCCCGACGAAGAAGATGCACAATGCTTA	44.637
ref-122300	6	GTAAGATATCCGAGCTGTGTGCAATCTGTGAC	45.07
ref-104142	6	TTCGAAGCCTCGACTTTTTTGCCAGACATACG	45.496
ref-91005_18	6	ACTCATCGACCGAAGATAGTGCTTAGGTATTG	45.83
ref-63802_29	6	CTGCTGAGGCCGAACAGATTGCAGAAACCGTA	46.598
ref-97499	6	GTGTGAGGTCCGATGACAATGCAGTTATAAAA	46.746
ref-69675_1	6	GTGTGTCTCACGAAAAAGTTGCAGAGAACAAC	46.765
ref-47920	6	TGCACGCTGTCGACTTGTATGCCTCTGTGGAC	47.48
ref-119803	6	CTCATAAAAACGACCTAAGTGCAGGAAAATCC	47.79
ref-31888	6	ATAAAAAAAGCGAAGCCTGTGCCCATGTTCCT	47.868
ref-79834	6	TGAGCCCACACGAAAGCATTGCAGGAGGAATG	48.451
ref-115864	6	TGGGCTGTGGCGATGGATTTGCACTTAACTGG	48.526
ref-80522	6	GAGAAAAAGCCGACCTGTTTGCCACCACAGAG	48.637
ref-73610_16	6	GGTCACTTCACGATGGCTCTGCAATTTAACAA	49.266
ref-39143	6	TGCCTTTAAGCGACACAACTGCACCACGTTCA	49.343
ref-45036_19	6	TTGAGGTCTGCGATGGAACTGCAGGCATAGAT	49.604
ref-86388_23	6	CAGTCTTTCACGACACCGCTGCATTCTTCACA	49.709
ref-130070	6	TTCCTCTGCACGATTGAATTGCCTGCAAAGCA	49.884
ref-40155	6	TTATTTTCTACGACATCGCTGCAGAAACTGCA	49.92
ref-72916	6	CCCGGAAACACGATTTAGGTGCATGAAAATCG	50.289
ref-95762_2	6	GTTGAGAGTCCGACAATAATGCCATAGCAGAA	50.514
ref-86978	6	ATGAATTACCCGACCCTTCTGCAGCTTTATCC	50.716
ref-9720_23	6	AAGCAGAGATCGACCTCTTTGCGTTGCAGGAG	50.867
ref-86779_23	6	GGGTGTAAAACGAGGTCTGTGCTGTGCATTTT	50.977
ref-308	6	TTTATTTCACCGACATGAATGCAGGGTTGCAT	51.161
ref-31721_17	6	CTGTTCAGCTCGACACGTCTGCCAGTCAAATG	51.218
ref-66549_25	6	GACTGTAATCCGATGACACTGCCCCATTATGC	51.433
ref-57884_19	6	CAGCATCTCTCGATTGTGCTGCAGAAAACAGG	51.621
ref-102518	6	AGCCATTTAGCGAGCAGCATGCTTGATGTGCC	51.668
ref-49537_28	6	ATGTGCTGAACGAATCTGGTGCACTTGTGCAT	51.75
ref-42171_9	6	GGGAATCATACGAGAGGCATGCGGATCCATCT	51.899
ref-56585_14	6	AGACCTTAAACGAGAGCACTGCACATGTCTTC	52.094
ref-53126	6	AAAAAAAATCCGATCTGTGTGCCTGGACCAGC	52.105
ref-87101	6	CGGAGCCCAACGATGTTGTTGCGACTCGCTAC	52.555
ref-55987	6	AAGAGTTCAACGAAGCGAATGCACAAGGAGGA	52.782
ref-22470_17	6	GACTCACAGTCGAGCATACTGCGTACGTTCTC	52.957
ref-99296	6	GCAGAAGACACGAAAGCTTTGCTGTGATAGGT	53.05
ref-37673_8	6	GATGGCACTTCGAGACTTTTGCATCTGAACTC	53.062
ref-20319	6	GCAACCTTCACGACGCTCTTGCTTTGATCAGT	53.128
ref-56625_8	6	AATAACACCGCGACACTTGTGCTCACAGAAGC	53.151
ref-93143_26	6	AAGTGTGGGCCGAGCCCTGTGCCCCCTTTAAG	53.361
ref-87866	6	TGGATTAAGCCGATTTCTCTGCCTTAACTCAG	53.393
ref-92733_27	6	AGACTCTTGGCGAAATGTCTGCTCCTCTTTAT	53.439
ref-68795_32	6	GACTCCAGAGCGAGAGATCTGCTGAGGGCTCT	53.823
ref-15582	6	ACAATATCAGCGACGCTGGTGCACCTTTGTTC	53.868
ref-102407	6	ACGGAAAAAACGACAACTGTGCAACAAGTATA	53.934
ref-83621_3	6	GCTGACAAAACGAGAGGCATGCAGATCCATGA	53.989
ref-64239_7	6	TGGGTTCATTCGATCCTGATGCTGATAGCATG	54.194
ref-20331	6	AACAGCGCGACGACCAATTTGCAACTTATTAG	54.425
ref-81176	6	AAACAGCATGCGATTATCATGCACATCTCGTC	54.584
ref-38818_24	6	GTCGACAGAACGACGTGCTTGCTGGAGCACAA	54.659
ref-66798_14	6	CTTGTTCATGCGATTGGGATGCATGGAGTCTT	54.673
ref-19052_5	6	GGTCCGTCGGCGACCCTGATGCCCACCAAAGC	54.697
ref-2100_15	6	GGCTACATAACGAATCGCTTGCTTTGTGGACA	55.024
ref-42397	6	ATAAGGGATCCGAATTTCCTGCCTTGGAAGAT	55.082
ref-131194	6	TGACAGAACTCGACTGTGGTGCTCTGTAGGTT	55.095
ref-60279_23	6	ATGTGCGACTCGATAACTGTGCAATGTAACAT	55.288
ref-90609	6	CATGCAAGTACGAATTAACTGCCATGGTGCCA	55.319
ref-115321	6	AGTGAAACAGCGAGCTCACTGCTGAAGGTTTC	55.371
ref-74324_28	6	TGCAGGACACCGATTAGGCTGCTGCAAAGTTA	55.374
ref-23017	6	TGGAAAAGAACGAGGGGGCTGCTGTGAAGAGA	55.51
ref-44135	6	AAAAAACGCCCGACACAGATGCACACATTGTC	55.637
ref-87700	6	CTGCCCAATGCGACATGGGTGCTGCCCCTTCC	55.781
ref-57400_30	6	TACATTTCTGCGATCCTGCTGCTGGGGTGATC	55.846
ref-50160_32	6	GAATGCGAAGCGAACAGGGTGCTTTTTCACTG	55.89
ref-65783_10	6	ACATCCTGACCGAATGGCCTGCTGTGGTTATA	55.964
ref-24344_17	6	CCTTTGCGGACGACTGGCGTGCACAAACATAA	56.014
ref-42072	6	GTGTTCATGGCGAGACCACTGCGATACAGAAA	56.043
ref-58811	6	TAGTGAGGTTCGATGCAGGTGCTTGTGGTCGA	56.229
ref-46429	6	AGCTGTTTACCGAGGTGAATGCACACACACAC	56.453
ref-18226_9	6	CAATCTACAACGAGCTGTCTGCCCTCTGATTC	56.525
ref-8421	6	AGTTGACATGCGACAGGAGTGCAAACCAGCTT	56.609
ref-42171_19	6	GGGAATCATACGAGAGGCATGCGGATCCATCT	56.814
ref-90414	6	ACACAAACTTCGAAAGGTGTGCTTTGCACGAG	56.858
ref-82840	6	AATAGCAAGGCGAAATTTGTGCTCTCCTTGGC	56.916
ref-59006_31	6	GAGCGGTCCACGAGTCTGATGCAGGATCAAGA	57.097
ref-98381	6	GTGAACTCGACGAGAGCCATGCAGCCAGTAAG	57.115
ref-80135	6	CCTCGTCTAGCGATCCCAGTGCTCAAAATAAT	57.376
ref-70539	6	GCTAACATAGCGATGCTAATGCCCAATCGCAT	57.695
ref-30555_7	6	ACGTTGACTTCGAATGTGTTGCGCATGTTGAA	57.716
ref-21357_7	6	TCCTCTCTTCCGATCTCTGTGCCTCTTTAGCG	57.957
ref-51887_3	6	ACACTCCATTCGATGGTGGTGCTTCAAGACTA	58.034
ref-53800_29	6	TGGAGGAGAGCGAGCAGACTGCAGATGTAAGC	58.124
ref-64147	6	TGCGCTCATTCGATACTGTTGCATCCATTCAG	58.217
ref-35061_8	6	TATGTCAATGCGAGTGGCGTGCTTTGAATCTG	58.681
ref-81982	6	TAATCACATCCGACCTGTGTGCATCATGAGGA	58.697
ref-64100	6	GGCTTTAAAGCGAATGCAGTGCATAGAGCACA	58.739
ref-127959	6	GGCATACAGGCGATGACGTTGCATCACACACG	58.745
ref-3433_1	6	TGCTCTCGTTCGAGTTGCATGCCAAAGTAAAA	58.885
ref-92432	6	ATGCGGAGGCCGATGCTGTTGCAGAGGCCGAT	59.024
ref-31666	6	AACAGGATTACGACAACGTTGCTGTGTTTGCG	59.349
ref-94192	6	ACATGGACTACGAGGATAGTGCTACGCTAGAG	59.454
ref-81579_29	6	GCTAATTTGGCGATGCGGTTGCTTATCAGTTT	59.507
ref-42484_3	6	AATCATTGACCGAAATGAGTGCATGTCCCCTA	59.569
ref-92384	6	GTGGAGTCACCGAGCCACATGCAGCTGAAAAT	59.611
ref-133371	6	TTGTGTAAAGCGATAGAACTGCTGTCACCTGA	59.628
ref-22058_31	6	TCTTCCCACTCGACTCGGCTGCAGTTTTCTTT	59.944
ref-76163	6	ATGCTGTGCCCGATGCCGATGCTGTGCCCGAT	60.037
ref-116759	6	GTAACTACAACGATGACCCTGCTGATGATCCG	60.263
ref-117_2	6	AAATCATCCCCGACATCCTTGCTTGGCATATG	60.404
ref-42497	6	GAAAACTAGACGAAAATGGTGCCGAAGCAACT	60.477
ref-17991_25	6	TGCTCTGACGCGATCTGAATGCGTAAAGTGTA	60.625
ref-11702	6	GTGTGGGATGCGACTTTAATGCAGGCACGTCT	60.807
ref-89256	6	CTCAATCTAGCGACACTGATGCTGGCAGTATG	61.193
ref-58071_1	6	GGGTTACTTACGAGCCTGCTGCTCCCAGAGCA	61.215
ref-133348	6	GAAACTTTAACGATGCATATGCTTAAAGCCAC	61.376
ref-125605	6	CATTGACAGACGACAGCGCTGCGTTTTATGAG	61.962
ref-131660	6	CTAATTGGCGCGACTTTTTTGCCGACAATGCA	62.139
ref-60424_30	6	AGAAACCTCCCGACATCTCTGCTAATCCCCCA	62.211
ref-93927	6	CCCCTTCAGGCGAAGACACTGCATACCAATTT	62.211
ref-32907	6	GCCTTCAAAGCGAACAAGTTGCAACCTATTTT	62.516
ref-104321	6	TAGCTGCACCCGATTATAATGCTGCCAATGAT	62.786
ref-92898	6	AAAACTGACACGACTGGCTTGCTTCTGTTTTT	63.149
ref-77094_28	6	GACTGGGTAACGACTGCTGTGCTCTACTCTTC	63.173
ref-49862_17	6	GCGTGTTAAGCGACAATGGTGCTTTTTGTGCA	63.381
ref-130991	6	GGACCAAGTTCGATGGGTTTGCAGTGTTGGGG	63.589
ref-10443	6	CTTGCACTTGCGAGCACAGTGCTCTACCAGTT	64.045
ref-124735	6	CTTATCAAGCCGAGGTGTGTGCCAAGCAAGCG	64.057
ref-56987_2	6	GTTCATTCCACGAAATGGGTGCCTTTTGCGTC	64.157
ref-4354	6	AATCATTTGCCGAAGCGTTTGCTAACTCTAAC	64.438
ref-45326	6	GTTTCGATTTCGATTCGTTTGCCATTTGATGT	64.863
ref-57295_16	6	GACGTTAACACGAGTCTGATGCTCTGCTCCAT	65.039
ref-122605	6	CTAACGGCCACGAGTGAACTGCCCCGCTTTAG	65.852
ref-73059	6	TGATTGTGCACGAGCATGCTGCAGCCGTGGAA	66.111
ref-107958	6	GCCTTGCCCCCGAGTAATTTGCACCCTGCATA	66.145
ref-102589	6	AAGCAACGTACGAAGAACATGCATAGGCGGAG	66.552
ref-120386	6	CAATAAACGACGATCCCCATGCTCAGACTAGC	66.948
ref-118075	6	AGATCATCTGCGATGTGGATGCCAAGGAACTT	67.023
ref-35269	6	ACGAGAGTACCGAAAAGCGTGCAAAGGACTAT	67.238
ref-123700	6	AGGTGGTGCCCGAGGTCGTTGCCGATGCGGTG	67.313
ref-30555_23	6	ACGTTGACTTCGAATGTGTTGCGCATGTTGAA	67.63
ref-101835	6	CCAGACACATCGAAGAGATTGCAGCCACATCA	67.647
ref-104294	6	ATTCACTGTACGATTTCTGTGCGATTTCGGCA	67.796
ref-80246_23	6	GACTACACTGCGACTGGAATGCGAGACTGGCA	68.007
ref-110510	6	TGTCATACATCGACTGGTCTGCACAGCACGAT	68.44
ref-1553	6	AGAATTGTTTCGAAGCCTCTGCACCTTTGCTT	68.518
ref-123351	6	TACTGACATCCGACCTGTGTGCATCATGATTC	68.839
ref-28636_9	6	TATCGGCAGACGAAAGGTGTGCTCAAAATGAC	69.475
ref-63743_15	6	AGTGATGGACCGAGGGAAATGCAACCAAACCT	69.511
ref-62786_31	6	TGGACACCTCCGAGCCTCCTGCAGACCATCAC	69.589
ref-6976	6	CAGGTACACACGATGGTGGTGCTTCAAGAATA	69.72
ref-128318	6	ATTGGTTAGCCGAGATACCTGCATACCATGCT	70.346
ref-35061_10	6	TATGTCAATGCGAGTGGCGTGCTTTGAATCTG	70.384
ref-69875	6	TAGGTTAGCACGACACCAATGCCATAATCTGA	70.408
ref-96637	6	CTTCCATTCCCGAGCCAGTTGCACTTGTGCCA	70.916
ref-126347	6	TTTCACTGGCCGAAGAATATGCCTTGTCAGCA	71.238
ref-101675	6	TCATGGTCAACGAGACCATTGCTGAGCTGCCT	71.947
ref-16944	6	ATCATCGGACCGATCCACCTGCAATCCAAACG	71.982
ref-110853	6	CACTGGGGAGCGACACCGCTGCCTGGCCAATC	72.197
ref-107431	6	GCCTCCAAAGCGAACAAGTTGCAACCTATTGT	73.026
ref-121217	6	TAGTGACGTCCGAGGCTGTTGCCGGCCAGCAA	73.235
ref-117469	6	AGCTCAACATCGACGTTGCTGCCCTCCAAGAG	74.064
ref-114193	6	TTTCCCAACCCGAGGGTCCTGCTTTTATGTCA	74.185
ref-36519	6	GAAGAGTGAACGATCAAAGTGCAACACTCAAA	74.366
ref-124925	6	AAAGTGTGATCGATGTTTATGCGGTTAACACT	75.65
ref-109710	6	CCCATCTTCCCGATGGCATTGCCACTTCACCT	76.495
ref-105222	6	GTTGGGGGTTCGAATGCCTTGCTCAAGGACAC	76.703
ref-116659	6	TGAATGTTTGCGAAGACAATGCACGTTTACAG	77.27
ref-131592	6	AGGGATCTCCCGAATTTGGTGCAGATCCACCG	78.271
ref-130110	6	GCGTCTCATGCGAGCAGTCTGCAAGCTCTAAC	78.953
ref-101228	6	GCTACTACAGCGAACGAGATGCCGCTGATGCA	80.047
ref-117065	7	CGCATCGAGACGAGAGGAGTGCATTATTAAAC	0
ref-122457	7	AGAGCAATCACGATAGTCATGCTTACCTCTGC	0.766
ref-128713	7	CTGATGAGATCGACTGGATTGCCGTAAACTAG	1.214
ref-115420	7	AAATTGTTTTCGAGTCAGGTGCCAGGGTAGTT	3.483
ref-125339	7	GAGCAGAACACGAGCAGCGTGCTGTCGGTTAG	4.024
ref-129242	7	AGGACCGAGCCGAATGAGCTGCTCGAATCAAC	4.816
ref-115166	7	GCATTGCTCTCGATAAGCATGCCTGCAGTATG	5.019
ref-129625	7	CATTACAACCCGAGCAGTGTGCAGATTATACA	5.678
ref-112235	7	CACGATTATGCGACTGTCATGCATGTCTCTTT	7.258
ref-103192	7	GGTCCTGGCACGAACACGCTGCTGGAGCTTCG	8.93
ref-99646	7	CAAACCTCACCGACTGTTTTGCCTTGCTGTTA	9.896
ref-130457	7	GAGTTTGTGTCGATGTGAGTGCTAGTGGACAA	10.303
ref-123206	7	AGCCATTTTACGAGGGGTGTGCGCGTAGAACA	12.07
ref-116569	7	TAGAGCATTGCGAATGGAGTGCAAGGTTGTGG	12.727
ref-127696	7	CGATCGACAGCGACATTTGTGCACGGTGTTCA	13.419
ref-100010	7	GGAATTGTCTCGAGTCTATTGCCCTTGGAAAT	16.202
ref-103936	7	AAGAAAGACTCGATGCTGTTGCGTGTTGCCAG	17.653
ref-105441	7	CGCTCGGACACGAATGTTTTGCAAACTCTGAG	18.238
ref-105964	7	CGCAGCAGCACGAACCCACTGCCATAAAACCA	19.302
ref-104132	7	GTCTAGTTAACGAAACCGCTGCATAAATTGTC	19.656
ref-113174	7	GCTTTTACCCCGATTGCTTTGCTCCCTGGAGA	20.578
ref-110281	7	TTATTACACACGATGGTGATGCTAAGAGACCT	20.938
ref-131742	7	AATTGTGGGTCGAGCGTACTGCGCAGTCTCAA	21.439
ref-104313	7	AGTAGTTTCACGAGATGTGTGCAACCCTGACC	21.748
ref-121304	7	AGACCAAACACGAATACAGTGCACTTGCAGTA	22.313
ref-110568	7	TGCCAACGATCGAATTCGCTGCACATCAAGTA	22.657
ref-106658	7	ACTTCAGCTACGAGAGTCCTGCTCAGTTTGGC	23.259
ref-38162	7	ACTCCCCCACCGATGCCCATGCTGTGGGGATT	23.408
ref-10037	7	AAAGGTGACCCGATTTACCTGCATTTATCCTA	24.149
ref-117747	7	GCATCTCACGCGACGCTCCTGCTTATTGATTA	24.571
ref-124195	7	ATAATAGAAGCGATGCGCATGCGGTGCGACAA	25.312
ref-129049	7	TGCAAGCGAACGAGTATGGTGCGGGGTCTCTC	26.259
ref-129736	7	GCTGTGCCTGCGAGAAACATGCAGTTGTGGTG	28.566
ref-50225_7	7	TGTTTGTAATCGATCTCACTGCTTTGACGGAC	29.945
ref-133207	7	TTTGAGCAGTCGAGAGTAGTGCTTGTTGCTTG	30.323
ref-11066	7	TACTCGTATGCGACTGTCATGCTGGTCTCTTT	31.102
ref-29499_23	7	TGTCCCTGAGCGAACAGCCTGCGTTTGGCTCC	31.32
ref-4525	7	ATAGAGAAACCGAGCAAAGTGCACAATCATCT	31.394
ref-44146	7	CGCAAGAGACCGATTTAATTGCAATTGTACCC	32.139
ref-25958_8	7	GCATTAATTGCGACTGTATTGCGCACATCATA	32.419
ref-49529_10	7	AGTGTAGACACGATGCAAGTGCGAAAAAACAG	32.859
ref-67549	7	CGCAGCAGCACGAACCCACTGCGAAAAAACCA	33.113
ref-108350	7	CGCGTGCGCGCGAGGTGATTGCCATATTAGAA	33.413
ref-103415	7	CAAAAGCTTGCGAGCTACTTGCATAGACAGCA	33.616
ref-98350	7	TCTTTTGCTACGACAGCACTGCAAAACCCTTT	33.705
ref-93780	7	AGAGCGACAGCGACAGAACTGCAGAAAATAAT	33.923
ref-61147	7	GTGATTCGCACGAAGGTAATGCTACCATCAGC	34.233
ref-26594	7	CTACCTGAGACGAGCTTTGTGCATCTTAAAAT	34.569
ref-127348	7	GTAGCTTTCCCGAGAATAGTGCTAAGAGTGTG	34.764
ref-35726	7	ACACTGTCCACGACGAGCTTGCAGCATTCTCA	35.14
ref-130346	7	GCAATATATACGACAAACATGCTCCTTTCCTG	35.348
ref-90955	7	GGACCCCTCGCGATGCCTGTGCGCAAGTCGCA	35.5
ref-21908	7	CCACGACTCACGACTTCCATGCAAGTCATGTC	35.977
ref-91960	7	AGGATGAGGACGATGAAGATGCCAGGAAGCTG	36.105
ref-120435	7	CATTGAAGACCGAGGCAGCTGCCTGGACCCCG	36.288
ref-34015	7	TTACACTTCACGATAGCACTGCGCGTTGTGTG	36.788
ref-85714	7	ATCTAGGTGACGAGGGGTTTGCATGCAAGTTT	37.031
ref-77365	7	GCTGTACCCACGATACTGTTGCATGAATCATG	37.169
ref-28692	7	AAACCTTCCGCGAAACCATTGCCATTAAAAGT	37.608
ref-84215	7	TGATAACGTTCGAATCGGGTGCAATGTTTCAG	37.873
ref-26771	7	CCATTCACACCGACCTAAATGCTCGCAAAGTT	38.174
ref-125915	7	GGTCAGCTCACGAGTTATTTGCAGAACTACAA	38.257
ref-95232	7	CAAGTGCTGGCGATTGAGGTGCTTTGTTGGAT	38.538
ref-23438	7	GGCCAGTTTGCGACGGATTTGCACATCGTTTA	38.71
ref-58955	7	GCTGTCTACGCGATAACACTGCAGCCAGAGTT	39.102
ref-131181	7	AATCTGAAAACGACACCCTTGCGGTTTCGTGT	39.151
ref-19043	7	GCCAAAAATTCGACATATCTGCCTCACCACCT	39.221
ref-127083	7	GAGCCTTTGCCGACTCTGCTGCAGAAGCGGCC	39.443
ref-80814	7	TGATAACGTTCGAATCGGGTGCACATATCCAC	39.596
ref-76341	7	CGCTCTGATACGACTGTAATGCCCACAGAATC	39.759
ref-21446_5	7	TTTGTACCAACGATAAAGATGCCAGGGGGTGT	39.807
ref-117368	7	AATTTTCTGCCGACTGAGCTGCAACTGTTAAG	39.833
ref-36718	7	GAAACTCAAGCGACATTAGTGCAATCCATTTC	39.861
ref-16205	7	AAAATGCTCGCGAGGTTTATGCAATCAAAGGT	40.102
ref-88010	7	TCGTGTGATTCGATTGCAATGCTGTGTTGAAC	40.199
ref-125469	7	TTCTGGGAAACGAAGACTGTGCAAACACTCAT	40.364
ref-55882	7	GTCATGGCAGCGATGACAATGCCCCACCTGGG	40.474
ref-97797	7	TATTTACGAACGAACATTATGCTGCGCGACAC	40.692
ref-35569	7	GGAAAGCAGACGACTCTTATGCTTTTGAATTG	41.071
ref-67872	7	GTGACAGTTACGATGCCATTGCAATGTCATAT	41.115
ref-107149	7	TGCAATTGAACGACGTTCTTGCATGCTGCATA	41.198
ref-126592	7	CCCGTGAGACCGACAGCAGTGCCACTGACAAA	41.532
ref-12045	7	TAACTCTCCCCGACAGAAATGCACTCAAACAC	41.541
ref-60524	7	CATCCAGTTCCGAATGTGCTGCTGGGCCCACT	41.644
ref-133154	7	TCTGATGAGGCGAGTAGGGTGCACTGGTCTTG	41.769
ref-108887	7	GGAACATTCTCGATCACCGTGCATTCGTTACT	41.928
ref-25737	7	CTGTCCTAGCCGATGTGATTGCTCTCCCACTG	42.029
ref-55024_24	7	ACGACCGGAGCGAGGGATGTGCCAGATGATGC	42.034
ref-63638	7	CCTCTGAAAACGAAGCTAATGCACGGTTGCAG	42.185
ref-36127_6	7	GGGACTTTGACGAGACAAATGCTGTCATTATT	42.202
ref-110560	7	ATAAAGGCTCCGACGGATTTGCTTCGCACTAG	42.287
ref-80243_5	7	CTAAGCAGCTCGACGAATATGCAGTCTGAGGT	42.302
ref-45126	7	CCCATGAGACCGACAGCAATGCCACTGACAAA	42.344
ref-104176	7	GAGGGAACTTCGAACTGCATGCTCTTAGGGGT	42.472
ref-55879	7	ACCACAGCCTCGAGGAGCGTGCTCATGTGACG	42.604
ref-133723	7	AAGACCTTCCCGAATGTTTTGCAGGTGAAACG	42.67
ref-28426	7	CGATTTCATTCGAACCCATTGCTGTTTTCTCC	42.767
ref-321	7	CATTCAGCTACGACAGAACTGCCACCAGTGCC	42.883
ref-117763	7	TGGTGTCAAGCGACAACTTTGCACGGTCTATT	42.974
ref-248	7	TTGATCTAATCGAAGGCTGTGCGGCTGGAAGT	43.153
ref-104243	7	TCTGGCAACACGATAGAGATGCAACTCTATCA	43.175
ref-77661	7	GAAGTCGTCACGAGGGAGCTGCAAAATTCAAA	43.337
ref-40262	7	GTCTCGTGTACGACATCTCTGCCGCAGAGGCA	43.366
ref-131904	7	GTGACACAGACGAGCTCACTGCCAGCCGCCTG	43.417
ref-88415_2	7	CCTATCTGAACGATCGGGCTGCTGCTTCCTAA	43.479
ref-103846	7	ATTTAGTCTCCGACCGACTTGCAGCTGTTTAC	43.604
ref-17649	7	CAAGACAGAACGATGGGTTTGCTGGAATCACA	43.644
ref-36409	7	AGGTGTAGCACGATAGATCTGCAGGAAGTCAG	43.742
ref-114166	7	CACCAAACACCGAAGGCAATGCTCAGAAAGTA	43.743
ref-66597_8	7	TTTTTAGGATCGACTGGCCTGCCGAGAAACAA	43.799
ref-24660	7	TCGTGTTTAACGACATGAGTGCGGGACAAACC	43.892
ref-130941	7	ACCAGACTAACGATTAGCTTGCACAACCTGTA	43.937
ref-33362	7	CTTTTGAATACGATGGGGTTGCTGCCCACATT	44.003
ref-34209	7	TAAAACAATGCGATGTCTGTGCTGAACGTGCT	44.114
ref-115136	7	TGGCTCACGACGAGGTGTTTGCCATAGCGGCC	44.318
ref-35825_28	7	CTCGGCCTAGCGAGATGAATGCCTAAATAAGG	44.359
ref-70910	7	TCACTTCATACGACAAACATGCTCCTTTCCTG	44.414
ref-75563_31	7	GACAAAAATCCGATGCACCTGCAATACAAGAC	44.536
ref-5649	7	AGGGAACAGACGAAGACTGTGCTAACACTCAT	44.571
ref-115279	7	CATTCAAAAGCGACTAGTTTGCAGGTATGCGT	44.591
ref-129051	7	AATCCCAATTCGACCCATTTGCCCTTCCCCTT	44.682
ref-79034	7	GATTCTTTCACGAACGACATGCACTACAATAA	44.724
ref-119793	7	AGACTGGTGACGATCTTGATGCAGAGAATCAT	44.797
ref-46595	7	GTGGGGGAAACGAAGACTGTGCTAACACTCAT	44.829
ref-25999_16	7	CACCTACTAGCGACAGCCCTGCGTGTTTGAAT	44.874
ref-126380	7	GTGGGCAATTCGAAATAAGTGCAATGGGACAT	44.916
ref-40163	7	TGCCAAAGAGCGATGGTACTGCTCGATGACTA	44.928
ref-103947	7	CCCCCAGAGCCGAGCCAGGTGCCCATTGACTT	45.014
ref-123766	7	TTACAGGCCTCGAAGGGGCTGCCAACTGCCAC	45.053
ref-133069	7	GTCTCCGGCTCGACTGGTATGCATTTCACCTG	45.182
ref-37650	7	TCTCCGTCTCCGACTCCCATGCCGCCCAGGCC	45.259
ref-114510	7	AACTTCCAGTCGACTTCCTTGCACAGAGAAGC	45.275
ref-76124	7	CCAAGGGCAGCGATGCGTGTGCATTCTTCGAA	45.366
ref-99832	7	TTCCGAAGGCCGACAAGAGTGCCAGAGCGGTT	45.39
ref-75003_9	7	TTTTCCCAACCGATGCTGATGCACAGATCAAA	45.47
ref-127110	7	ATGATCGTCTCGATTAGGCTGCTGAAGTCCCT	45.48
ref-122650	7	ACGCTGCTGACGATAATGCTGCTGACGATAAT	45.566
ref-237_27	7	AATTAGCTCACGAACCCCCTGCAATTCCCTCA	45.567
ref-131551	7	CTTCGATGGCCGAGGGGTATGCTGGGATTCCC	45.75
ref-121427	7	GATGGTGGTGCGATGGTTGTGCTTGAAAATCC	45.761
ref-60975	7	ATTTGTTGAACGACTTAGGTGCCCTTGAGCAA	45.797
ref-128348	7	TACGTGCATACGACGATGGTGCTTCTATTCAA	45.816
ref-71241	7	TCCACCATCACGAGTGCAGTGCAGATCTTGCA	45.923
ref-48348_32	7	GAACATAGCACGACTCTGCTGCTGTGTGCAAC	45.932
ref-113566	7	AGCAGGGCTACGATATGCATGCCATAGTTTTG	45.982
ref-125257	7	AGGAAGTCTTCGATGTGGTTGCTAAATTGCTA	46.01
ref-64909	7	GTACGGAACACGACAATGTTGCACTTGGAAAT	46.048
ref-14617	7	AGCTTGTTCACGAATGACGTGCTTCAGTTCAG	46.187
ref-101117	7	TAAATTCACTCGAAGGGGATGCCAGGAGGGAA	46.351
ref-94755	7	CTTCTGCAGACGACAAGATTGCATCCTTGCAC	46.446
ref-67189	7	ATTGCCATGTCGACAGGTGTGCCAAATTTCAT	46.563
ref-130383	7	ATTAACCGTACGAGCCAGCTGCTCCCCAGAGA	46.666
ref-41698	7	AGAGTAGCAGCGAAAGGGGTGCTCTTCTTTAT	46.841
ref-69314	7	AAGTTCCTTCCGATCCACATGCCCTGCTCATC	46.99
ref-121277	7	AGACCCAGGTCGATTGTAGTGCAATTCATCAG	47.137
ref-87422	7	TGGCATTCCTCGACAGACTTGCCTGTCGATTG	47.191
ref-124361	7	GGAATCTTCTCGACTGCTGTGCAAACATAGTC	47.241
ref-65752_29	7	CGCTTCACAACGATGAGAATGCGGATACAGAA	47.28
ref-114941	7	TATGCATGAACGAAGAGACTGCAATGACAGGC	47.301
ref-116300	7	GGGCCTTTTCCGATACCTGTGCCAAATCGATA	47.342
ref-14765	7	AGCAAATACACGACGTGTATGCACGCCAATAT	47.345
ref-115067	7	AGCTTCACAGCGACTTCAGTGCATCAGTTTTG	47.386
ref-105484	7	GAAGCTCTTTCGACACAGATGCAGGTTTAAGG	47.39
ref-107076	7	AATGCATGAACGAAGAGACTGCAATGACAGTC	47.426
ref-109178	7	TTCTGATGTCCGATTTTGTTGCTGAACCACGG	47.446
ref-119006	7	TTCGATTGGCCGACTGTTTTGCTGGATATGAC	47.505
ref-70001	7	CACTCCACCACGACAAGGTTGCAGCACACGGA	47.608
ref-108496	7	TTTTGCCTAGCGACGCCCATGCTTCTTGTGCA	47.656
ref-99773	7	TTCAGGAACTCGAGCTGCATGCTGCCAGACTT	47.673
ref-113544	7	TGTGGCCTGTCGACTGTAGTGCCCCGGTTTTC	47.715
ref-92352	7	ACGGAGGAGCCGATGGCACTGCACATGCATGA	47.794
ref-103696	7	TATTTACGAACGAACGTTATGCTGCACGACAC	47.831
ref-117705	7	ATTCCCTTTTCGAAATCCATGCACATTCCCCC	47.907
ref-18831	7	AGTTTATGTGCGAGTTCCGTGCTGAGTGCGAG	48.047
ref-127922	7	CAGGCAAGGACGAGCCTAATGCAAGTAACCTC	48.188
ref-48204	7	ATCAGGGAACCGACCAACGTGCTGCCATAACC	48.207
ref-87951	7	AGTGATGAGCCGATGATACTGCGCAAGCATGA	48.259
ref-109514	7	CTGACTGAAGCGAAGCAACTGCCTTCAGTTTC	48.407
ref-28934	7	AGCCAGATCTCGAGCTTTATGCAGACGTTCTC	48.445
ref-127574	7	TCGGTTAACTCGATTGACATGCCACATTGGAG	48.479
ref-74816	7	TGCCATGTTTCGAATGTGATGCTCAGCCTACA	48.593
ref-117157	7	AAAGGCCGCCCGAGCCCGCTGCTCAGAGAGTC	48.681
ref-132572	7	ATCTTGCAGCCGATGGGCATGCGCAAGTATGC	48.711
ref-130750	7	ATTGTTCCTTCGACTGGTGTGCTGTAATTGAC	48.833
ref-116562	7	ATGTGCATCGCGACCGTGTTGCTTCCATTATG	49.025
ref-133698	7	CATTAGGCCACGACTTCCCTGCAGACACACAT	49.138
ref-93130	7	GTAGCTTTCCCGAGAATAGTGCCAAGAGTGCA	49.338
ref-125219	7	AGTCTGCATGCGAGTGTACTGCCCATGAAATT	49.393
ref-116516	7	AAATCGAATGCGATTCATCTGCGATGATTGGG	49.607
ref-124540	7	AGCAACAGCGCGAGAGGAGTGCTGATGAGAGG	49.76
ref-15534	7	TTTGCTAAAACGAACTGACTGCAGTATGCACA	49.933
ref-126314	7	CAAGACAGCCCGATGCGGTTGCAAGCCTAATC	50.183
ref-17548	7	TCAGCAATGGCGAATGGGATGCTGGATTGTGT	50.232
ref-103099	7	TGCTGGCAGACGACTTTGATGCTATTTTTGCT	50.506
ref-75481	7	CGGCACAGCCCGATCAAACTGCAGAAAAAGTT	50.594
ref-125371	7	AGCTTTTTGGCGAAACCAGTGCTGTACTCCCT	51.02
ref-91483	7	GACCAGATGCCGAAACTGGTGCTTCACGGCGT	51.047
ref-59921	7	GGACAAGCCTCGACGTCAGTGCCCATACCCAA	51.366
ref-119182	7	AAGGGACCAACGAGCCTGATGCGCTTTAAGTC	51.516
ref-94043	7	CTTCCACTAGCGAAACCGCTGCCATGTTGGTC	51.683
ref-79269	7	CAAAGGGCCACGACGGGGTTGCTGTTTATCAT	51.801
ref-85341	7	TAAATCTGTACGATATCGCTGCAGGTCAGACG	52.071
ref-26084	7	GTAGCATGTCCGATGCACTTGCTCAGATCCAA	52.185
ref-86381_5	7	CGAAACGTCTCGATCGGGCTGCTGAAGTCCCT	52.614
ref-94297_28	7	GCTTTGCACACGATGGCCGTGCTGAAGGACCT	52.623
ref-31606	7	CCTTTGGGAGCGATAAAGATGCCGCTGCCCAC	52.879
ref-124794	7	ACTGCAGAGTCGAGGCAAGTGCGTCAAAGCGA	52.929
ref-107729	7	CCTGATGGTCCGATGACATTGCAAATGCTATT	53.71
ref-97679	7	CACATAGGTACGAGAGGAGTGCTGGCATCCTC	54.032
ref-110720	7	AGACGGTAGGCGATTATTATGCAAAGTGTTCC	54.582
ref-86237	7	CACACACTAGCGATGAAGATGCTGCATCAGAG	54.672
ref-129666	7	TGGAGAGTTGCGATTGCAGTGCGCTTCTGACC	55.425
ref-129035	7	TATAACACAACGAAACTTGTGCAGAGATGAAC	55.856
ref-122010	7	GTTGTGTATACGAGTGCACTGCCAGGTGTGCT	56.772
ref-68267_31	7	TGCTCTGATCCGACTGCCGTGCTCGTTTGAAC	57.29
ref-117871	7	ATAGATGTACCGAAGCACTTGCAACTTGTTCA	57.387
ref-23897_27	7	TAATCGAATGCGATTCAACTGCAAACGCATCT	57.424
ref-79938	7	CTCCGAGCTCCGAGCCCGCTGCTCTCACTAAC	57.558
ref-106626	7	GAACTCTCCCCGACAGAAATGCACGCAAACTC	57.755
ref-16388	7	AGATCCTTCCCGAACATGGTGCCACAAACAGA	58.144
ref-131432	7	CCACCTCCATCGAAACTGATGCTCACTCATGC	58.189
ref-69710	7	AGATCCTTCACGAACATGGTGCCACGAACAGA	58.297
ref-36201	7	TTTACGTTTGCGACAGAGCTGCAGATCACAAG	59.008
ref-100418	7	TTGGTCAGATCGACTGACTTGCAAGATTCTTT	59.41
ref-12519_16	7	TAATCTCAGTCGACTGAAGTGCTGAGGTCTCA	59.524
ref-113650	7	TATCCCCTGCCGATGTCGCTGCACGGTGGAGT	60.023
ref-130013	7	GAGAGAAAAACGAGATCACTGCATTTACGCGA	61.189
ref-116991	7	TGATTGACCTCGAAGGCATTGCTTTATTTCAT	62.799
ref-82194_16	7	ACCGCTGGCTCGACATGGATGCGCTGACCGCA	66.797
ref-36364_3	7	GTAGGTCTCACGATTGCACTGCACTGACATAT	67.825
ref-36364_30	7	GTAGGTCTCACGATTGCACTGCACTGACATAT	67.841
ref-39682_2	7	GTATGGAGACCGAGGCAGGTGCCACTCTGGAG	67.845
ref-93124_30	7	GATCTCTCAGCGATGGAGCTGCAGTGTAATGA	69.136
ref-24151_29	7	TTCCTCCTCTCGAGGGGTGTGCGACTGTGTGC	78.464
ref-85192_10	7	CATCTCCCTCCGAGACAGGTGCACAAACAGAA	79.352
ref-44578_14	7	ACCACCACCACGAGTGTGATGCTGCCCGCGGG	80.054
ref-79975_2	7	AAAACGCTCACGATGAGTGTGCAACAGAACAA	80.153
ref-87359_19	7	AGCTCTGACTCGATCTCTCTGCTCCACCTTAA	82.008
ref-83069_28	7	TCAAACCGCACGAGAGTTCTGCTGATAGTGTG	85.799
ref-60876_25	7	GCGATGAGATCGATGTAAATGCGCAGTCCGAC	90.593
ref-27016_24	7	ATGAGACGGCCGATCGCCTTGCTCTCCCTGAC	91.054
ref-35910_24	7	GCTAATGACCCGATGCAGATGCTTCTGTGAAT	93.718
ref-28616_15	7	TTCAGTTTAACGAGGTGCATGCAGGAGACGGT	93.754
ref-115447	8	ATTAGCCCAACGATAGCTTTGCTTAACTCAAT	0
ref-114865	8	CCCACAGAACCGACACTGCTGCCCCCGACACT	8.515
ref-132999	8	CTTGCAACCCCGATCTCACTGCAATTCATACA	11.448
ref-123253	8	AGTAACTAGACGAGCATGGTGCAGCTAGTCTA	12.39
ref-111666	8	AAAGCTTTAACGATAGACCTGCTGTGAGCTCA	14.481
ref-130718	8	CTGGGGCTGTCGAGCTTCATGCTCCATAAATG	15.303
ref-117306	8	CACTAGTGGTCGATGTTTCTGCAGGAGTGGTG	15.463
ref-123479	8	CAATTCAAGGCGATTGACATGCCACTGAAATC	15.893
ref-116092	8	TTTCTGAACACGACAGCAATGCTTCAACGTTG	16.207
ref-125262	8	GTGGTCAGCACGATTGCTTTGCTACACATATG	16.546
ref-133742	8	AAACCTTGGACGATCCTCCTGCATCTCTGTAT	16.614
ref-112804	8	GTTGTTTTCGCGACGTGCATGCATTAAAACAT	16.812
ref-120330	8	ATGTTTGGAACGAATGTTATGCTGCACCGCAG	16.873
ref-111046	8	CACCCAATTACGATGAGGATGCGAACTCGACA	16.935
ref-101804	8	GCCACTGGCCCGAAGCAATTGCCTACTCTGCC	16.984
ref-126197	8	ATCTGGTTTTCGACCACATTGCAAGCACAGAG	17.096
ref-114878	8	TGATTCACCACGACTAATGTGCTGTTCCTGCA	17.128
ref-128458	8	CCCTGCTAATCGACTCTCCTGCAAAGCTTGGC	17.352
ref-116265	8	ACTAGTGGGTCGAGTGCACTGCCATGGTGTTA	17.362
ref-15568	8	TGTTTTAGAACGATATAGTTGCAGTTGCTGTC	17.38
ref-128500	8	GACTGCCTGCCGAACAGACTGCTGTACAGAAG	17.404
ref-116665	8	TACTGCTGATCGACTCTCCTGCAAAGCTTGGC	17.634
ref-126233	8	AAATACGTGACGAGTTTAGTGCCACCAGCTTA	17.888
ref-53304_16	8	AAATTGTTTACGATCGATGTGCTTCCCGCCCA	18.685
ref-108567	8	TGGTGTGTCTCGATCTACATGCTGCAGCCGGG	18.807
ref-2305_29	8	AACACGTGTACGAGTCATTTGCAGGCTTTAAG	20.563
ref-122718	8	GGGACCGATCCGACTCTGCTGCTCATCATCCT	20.903
ref-84337_1	8	CACCACAGCCCGAACCTGGTGCCAATGCCTGG	21.118
ref-117341	8	CAGTGCCATGCGATGTTTGTGCGCGTGTTATG	21.298
ref-42573_32	8	AGCTAGTTCACGAGCTCTGTGCAGGCGGGTGT	22.179
ref-3932	8	ATGTGTTGGGCGAAAGGGTTGCAACATGACTT	22.592
ref-66073	8	ACCTGGTACTCGATCTCGATGCTGCTGTTGTG	24.151
ref-122167	8	GTCTCATAGACGATGTTTTTGCCGAAGTGATG	24.312
ref-89555	8	ACTGTGTTGACGATCCGTTTGCAGAATGGGAT	25.056
ref-59881	8	CAGGTTACCTCGATCTTGCTGCCAGATTTGGC	25.402
ref-82689	8	ACAACACTCACGACTGTTATGCCCTTCTGGAT	25.524
ref-73924	8	TCGTAGTGACCGACAGGCATGCGCGTAATTTG	25.709
ref-109364	8	CAATATACTGCGACAAGCCTGCTGAGATGAAC	25.93
ref-9943	8	GGAGAAAGCACGACATTGTTGCTTAGCAAAGG	26.416
ref-91808_24	8	AGATCAGCAGCGATAGCAGTGCTCAGTGACCT	26.555
ref-83749_32	8	CGCCCGGTTTCGACTCCTCTGCTTCAATCTGG	27.298
ref-73726_25	8	GTGTCATTCCCGACCTGCGTGCGCGTCATTGT	27.486
ref-85412_7	8	GGGGAGATACCGAGTAATGTGCGCGAGCGCTA	27.666
ref-128230	8	TTATCTCTCCCGATTTGGGTGCCTCCCCTCAA	28.165
ref-133351	8	CTTTTGCGTTCGATGCAATTGCGTCATTGGCG	28.525
ref-3215	8	AGATTTGGATCGAGATGCCTGCCGAAATGGAG	29.106
ref-128264	8	TCATGAAGGTCGACTGTCGTGCAAATGACATG	29.437
ref-112926	8	TATGCAAGCACGATGACTGTGCATCAGTGCCA	30.151
ref-94875_16	8	CTATCCCTGACGATTGCAATGCGTTTAAGCAC	30.343
ref-85053_9	8	ACGTCACTCTCGAAGACTCTGCTTGCGGGTTT	30.41
ref-85211_30	8	CGAGGACACGCGATGTCAGTGCAGGAGTTAGT	30.464
ref-68070	8	AGATGGTAGTCGATAGCTCTGCATTGCAAATG	31.608
ref-78826_2	8	CCAGTGTTTGCGAAGGTCTTGCTATGTGCCAA	32.358
ref-60110_18	8	GGCACCGATCCGATGAAAGTGCAGCATGCATC	32.901
ref-21933	8	GGCGTGTAATCGACCTTTGTGCCAAGTTCACT	33.174
ref-38214_29	8	GGATAGTTTCCGAAGCCTCTGCCCTGCCTGAA	33.369
ref-27592	8	TGATAACGTTCGAATCGGGTGCAATGACAACA	33.549
ref-93980	8	CAAATGCACACGACCTAAGTGCAGCTGTGGCA	34.013
ref-114470	8	CGGTTCAACTCGACCCCTTTGCGTGTGGTTTT	34.271
ref-129482	8	GACCGCCCACCGACAGATATGCATTTGGAAGC	35.724
ref-11613	8	AATAGGAACACGACAAGCTTGCAGATACACAA	35.918
ref-108556	8	CGGCTGTACACGATATGTATGCCTCAACATCT	36.116
ref-18063	8	AAACGGTTTACGAAAAAGGTGCCAAAGATTGT	36.117
ref-94056	8	TTTGCTGTACCGAGGCCATTGCAGATTAAAGA	36.403
ref-126062	8	AATTAAGGGCCGAGTTCTGTGCACAACAGTTA	36.806
ref-80046_19	8	AGAGAGAAGTCGAAAATGGTGCGAGACAAAGA	37.216
ref-126172	8	GTAAAGTGCACGAAGCAGGTGCACTCAGGGCT	37.283
ref-127215	8	TTACATCAGACGAAGGGTTTGCAGGCACAGAG	37.731
ref-125223	8	ATGTGTTATGCGAAAGGTGTGCAGATGTGCGC	38.482
ref-15467	8	TGGAGGAACACGATCCAACTGCCTTGGTTGTG	39.029
ref-22268_8	8	CAAGCATGGACGACAAGTGTGCTGTTTTACAT	39.168
ref-68439	8	GTGGAGGTCGCGACACTGCTGCAAAGGGTGCG	39.599
ref-22451_23	8	CGACAACTACCGACGCGTTTGCGCTCTCTAAA	39.859
ref-20970_16	8	AATGAGAGCACGAGGGACATGCCAAAGGCCTG	40.041
ref-126523	8	TTGTTCCCAACGACGGATTTGCACATCGTTTA	40.353
ref-36837	8	TCGCCTGGGACGACTTCTGTGCCTCCTTAAAG	40.406
ref-39171	8	TGTGTGTTCCCGAATCCTTTGCTCCTCTTGTC	40.609
ref-42549_18	8	AGGTGCTGGCCGAATGATGTGCTTTGAAGGCG	40.797
ref-116695	8	AGTCAGGTCACGAATGTTTTGCTCGTTGCTAG	41.051
ref-83672_24	8	AGACACTCAACGACTGGGATGCCAAAAAGACT	41.189
ref-7244	8	TGCAACACTTCGACCAAGGTGCAGTAATATCA	41.392
ref-126921	8	TCACATCGAGCGACTACCGTGCACAAACAAAA	41.468
ref-74843_4	8	AAGGCAGTTACGACAAGGGTGCCACCTACTGG	41.627
ref-77339_10	8	TGGACGAGAACGAGCGACCTGCCGTCTAGACG	41.763
ref-48295	8	ACACCTGACTCGAAATCACTGCAGGTTGAGAG	41.875
ref-121911	8	GTCATTTAACCGACTTTGGTGCTTTTGGCAAT	42.197
ref-892	8	AGCCTGAAATCGATAACAGTGCCTCTTTTGCA	42.303
ref-25386_25	8	GGCAGCCCATCGAACTGCTTGCAGCAATGTTA	42.455
ref-119011	8	ATGTAGCAGACGAGTGCCGTGCCGTCGTGTTG	42.65
ref-11404	8	CCCCGAGACCCGACAATATTGCTGTTAATAGT	42.885
ref-132979	8	AAGGGCCTAGCGACGCCCCTGCAAACAGTGAA	43.098
ref-113734	8	TGCAGTAAAGCGAGGTCGGTGCAGAAGAAAGG	43.417
ref-72411	8	CATTACCAGTCGACAGGCATGCGATTTTGCTG	43.663
ref-103957	8	CCTCATTCCTCGAACTGATTGCACACACACAC	43.831
ref-52360	8	TGGATTTTCACGAGCTCCCTGCATCACAAGTG	43.898
ref-119073	8	CCATCTTTTTCGATGACTTTGCAGCCGGGAGT	43.962
ref-118156	8	TGATAATGATCGACACTTGTGCCTCGCACCGG	44.184
ref-27310_30	8	AAACTCACAGCGATAACATTGCCAATACATGG	44.189
ref-83528	8	CCGACTTGCTCGACTTCCTTGCCGCCTGGTTC	44.388
ref-126022	8	TCGTGCTTTTCGACCTTTTTGCCCAAAGCCAC	44.438
ref-82360	8	AGTGCCACAACGATAGACGTGCAGAAAAGTGA	44.68
ref-96019	8	TCTCCTGAGGCGATAGTTTTGCTCTGTTTTGC	44.684
ref-117168	8	GGAACCATGACGAATGGGCTGCACAATGGGCT	44.695
ref-109018	8	TCCTGAGAGTCGAGAGAGCTGCTCTGTTGAGT	44.866
ref-46639_32	8	GTGAACAAAGCGAAGCCTCTGCTGGCAGCGAT	44.94
ref-2980	8	GTGAGCTATGCGACCCATATGCTGAACCAGTG	44.976
ref-118040	8	TGGTTTGTTCCGAGTCTTGTGCACACGTGACA	44.978
ref-112636	8	CAAATGTAAACGATAGAGGTGCTCCGATCACG	45.091
ref-18893	8	GTTGTGAGTTCGAGTCCTTTGCCGGTAGGAAT	45.148
ref-96814	8	AGAGTGAGGTCGATAGCAGTGCAAGCCTCCTG	45.215
ref-14352	8	CACATGTGTGCGATGGTGATGCTATCTTGTCA	45.333
ref-4218	8	CCCTCATGGACGACTGTGGTGCACAAACAAAT	45.352
ref-115429	8	GATGAGAGTTCGACTGCGTTGCCTCCCTCGGG	45.395
ref-12363	8	TGTAGGCGCACGATAAGGGTGCTCTAATGGAA	45.706
ref-2842	8	AATGCTGAGCCGAGCCAGATGCAGTCCACTCT	45.915
ref-82061_6	8	TTTCTTCACTCGATCCCCTTGCTCTTTCAACC	46.147
ref-65294_18	8	TGCACATAAACGAGAGCCGTGCAAACAAAGTG	46.158
ref-29216_29	8	CACACTTGCCCGACAAAAGTGCCATCCCAGAT	46.353
ref-95333	8	TCCCTTAAACCGAAGCCTTTGCAGGAGCTTTT	46.498
ref-26368_31	8	AACTAGAGCACGACTGTTTTGCAAAGTGGAAC	46.559
ref-118459	8	TTCTAATCTGCGAAATCGGTGCTCAGGAAACA	46.577
ref-20510_9	8	AAAAATGACCCGAAACCCATGCTCATGCCTCA	46.587
ref-45510_25	8	GAGGAAATGACGAATCTGCTGCGGATCGTTTC	46.631
ref-45463_27	8	GGGAGGAACACGAGAGTGATGCAACACACACA	46.761
ref-55021_30	8	AATCCCAAAACGAACTCTGTGCCCTGTGTAGT	46.829
ref-17496_5	8	AGAATGAAAGCGAGCCCCGTGCAACTGAAGGG	46.838
ref-84797_6	8	TGTTACAGGCCGAACAGGATGCTCACAGAGCA	46.889
ref-24911_32	8	CTGAGTAACACGATCACCATGCACAGAGAGAT	47.039
ref-41709_7	8	AAGCACTAAGCGAGCAGACTGCATGGATGAGA	47.05
ref-107662	8	TCCATTGAGTCGATTCCAGTGCAGAATTAAGC	47.073
ref-38674	8	TGTCATTCACCGATGTGTGTGCATCATTCACC	47.085
ref-62437_26	8	GTTAGCAGTCCGAAAAAGCTGCTAGAACGAGA	47.218
ref-55821	8	AAATTGCTCACGATCGTATTGCTGCCACTGTA	47.233
ref-57128_10	8	CAGAACAGACCGACCGCTGTGCATACAGCAGC	47.285
ref-91814_27	8	ACGCTATCGTCGAGGTCTTTGCTGATGCGAAC	47.722
ref-20573_29	8	TCTTTCCCATCGAGCACTGTGCCAACCAAACC	47.948
ref-93396	8	ACTCACGGGACGAAGTCGCTGCAGTCTGCATG	47.995
ref-25876_25	8	TCCCTGCACTCGATTGGGATGCTCACTTTTAT	48.262
ref-51539_3	8	TGCGCAAGAGCGAGAAAAGTGCTCAGTTCTAC	48.266
ref-83749_5	8	CGCCCGGTTTCGACTCCTCTGCTTCAATCTGG	48.305
ref-43641_26	8	ACCCTCACCCCGATCTGGGTGCCTCCTCCTGT	48.621
ref-39681_32	8	GACCCTAATTCGAACCATGTGCCTCCAAATTA	48.754
ref-107403	8	TTCCCGCAAGCGATGTGATTGCGAATTCACAC	48.784
ref-26542_30	8	CCCATGAGGACGACAAGCATGCAGAGCTTCCC	48.979
ref-21151_29	8	CCTGGACCAGCGAGGGATATGCTGATACATGT	49.142
ref-21151_15	8	CCTGGACCAGCGAGGGATATGCTGATACATGT	49.265
ref-81606_30	8	GTGACGAATACGAGACTGTTGCTCGGTGTAAT	49.29
ref-130081	8	ACAGTGGATACGATGTCCCTGCAGTTTATCAG	49.572
ref-93312	8	CCTTTGATTTCGACAGAGATGCTCACAAGTCT	49.679
ref-106893	8	ATTGCCCTAACGACTGCAATGCACAGACTCTA	49.86
ref-1415	8	CTCTCAAGTTCGACTGGCATGCGGCCGCCAGG	49.862
ref-131380	8	AAATGAATACCGATACATCTGCTAGTGGCCGC	50.416
ref-96761	8	ATCGACACCACGACCAACTTGCAGTTCATTTT	50.517
ref-105146	8	CTTGGCTCACCGAGGTTAATGCTGACTTGACT	50.544
ref-130118	8	CTCTTCTAAGCGAAGCTGCTGCAGTGTGTTTG	51.183
ref-58471	8	AACCCAAGGACGAAACAAGTGCTGAAAAACAA	51.23
ref-115859	8	ATCTCCAGTACGAAAGTGCTGCTGATTAGCCG	51.754
ref-86033	8	ATTTACAAGCCGAGGTCACTGCTGCATTACAT	51.961
ref-102676	8	ACTCGCTTTACGATAACTGTGCGCTCGTAGAG	52.065
ref-21763_3	8	GCTTGCCGAGCGATTTGGATGCAGAGTTGTCT	52.253
ref-31818_4	8	GAGGAAAATGCGAACTGTTTGCGAATTGACAG	52.485
ref-131888	8	GCAGACTTCCCGACACTGATGCAGAGACTGGA	52.618
ref-121370	8	TTCCTCTCAGCGAGCCTGGTGCAGACTCTCTC	52.738
ref-116816	8	GGGTGTTTGTCGAAAGCTGTGCAGCTGCTATG	52.886
ref-124231	8	TTGTAATCAGCGAATCGAATGCGCTTGTCACT	53.184
ref-126115	8	GGAATTGTGTCGACTCCTGTGCAGGGGAAGAC	53.762
ref-4813	8	AACTGGTCAACGACAAAACTGCAGAAACAGAA	53.783
ref-122750	8	AGTCAGTTCACGAGATTGCTGCTGTTATAATC	54.246
ref-100081	8	ATGATTAAATCGATCGGTGTGCCAGGGACATT	54.516
ref-35153	8	CTGTTTCTATCGATGCACGTGCAGTCAATGCA	54.751
ref-117761	8	GAATGCATTGCGAAGTGCATGCACACTCTCTC	55.205
ref-102189	8	TAGGCAATATCGAAATCCTTGCCATGACGTGT	55.31
ref-126918	8	TTAGGCTTTGCGATGCTAATGCAGCCTAGACC	55.818
ref-114485	8	AAGTGGAGCGCGAAAACAGTGCAGACTGGGCA	56.071
ref-31818_3	8	GAGGAAAATGCGAACTGTTTGCGAATTGACAG	56.632
ref-106834	8	GGTATGAGAGCGACATCCCTGCTAACAACATT	56.798
ref-98955_28	8	TTGTCAGTCACGAATATTCTGCCAACCGCACT	56.818
ref-110872	8	AGGACGGAAACGAGTCTAATGCAATGATGAAA	57.291
ref-121682	8	GCAATAGAACCGATGGCATTGCCTGCCACTCA	57.945
ref-33424_15	8	GGGAGGGAAACGAGAGAAGTGCGACGGGGGAC	58.025
ref-23517_15	8	CATGTTAAGACGAGGCTTCTGCACAACTGAAA	58.121
ref-57078_32	8	AGAGGGTGAACGAGCGAGATGCTGAGGTGTTG	58.357
ref-21857_8	8	GGCATGCGGGCGACAGAAGTGCTCGGTGAATC	58.503
ref-112919	8	GAGAGCAGAACGAAACTACTGCCTGACATATT	58.747
ref-69515_25	8	ACCCCCAAATCGATCTGTCTGCTCTGGCAACC	58.796
ref-54380	8	TAAGCATTTGCGATGGAGATGCTAATGTTAGT	60.232
ref-112805	8	CCAGTGGATTCGAATGGGATGCCATCAGAATG	60.445
ref-112527	8	CTCTCTGCAGCGATGTGCTTGCACTTCACCAC	60.783
ref-127130	8	GTTATGCGCACGAAATCCTTGCACATCCATCC	61.945
ref-26618_26	8	ATTCCTGGTGCGAAACAGTTGCACCTAATCAC	62.214
ref-119981	8	AGTGATTACCCGAGATGTGTGCTTGCTTTCAC	62.841
ref-117488	8	TACTTATAATCGACCTGTGTGCACACGCTCAC	63.043
ref-130805	8	GTTTCTTTTACGATGCTCTTGCTCCTCCTACT	63.741
ref-128209	8	TCTCAAAGAACGACAAGCGTGCTACTTTTTTT	64.841
ref-131755	8	TGAGCGTAATCGATTGGCATGCCATCTAGATT	65.758
ref-123020	8	GGCCATCTATCGAGTGCGTTGCCAAAACTTTA	66.365
ref-104443	8	AAGAAAGGCCCGAATAAGATGCATGACTCTGG	67.572
ref-104103	8	TAACCAATAACGATTCGGATGCTTAGGGAACA	69.108
ref-104612	8	AACATCCAAGCGATCCGAATGCTTAATTACCA	70.13
ref-50657	8	CAATTTTTCACGAATAGGATGCACAGGGCCTG	70.742
ref-112167	8	CTCATTCCCACGACAAGATTGCGTTCATCCAA	72.166
ref-750	8	AAAGGTTCACCGAGGGTTATGCTCCTCTGTAG	73.388
ref-75307	8	TCGAGCATCGCGACCAGCATGCCTGATCTGCC	79.56
ref-85234	8	TCTGTTGTTCCGAAGAGAGTGCACATCTGACC	86.355
ref-32013	8	AATCTTTAGACGAGTGAGCTGCACACTGGAGT	90.782
ref-95439	9	TACAGTCCCCCGATCCCTCTGCAGACAGGCAG	0
ref-73647	9	GAGGGAGTTTCGAACTGCATGCTTTAGAGGTC	5.444
ref-125725	9	GAGCGAACACCGACCGTATTGCATGTGATGTA	6.021
ref-114176	9	GACGCGGTCGCGATGCGCATGCTAAACAGGCG	8.171
ref-113901	9	CAAGGTGAGCCGACAGCAGTGCAGTGACAACA	9.115
ref-62646	9	CCGTGGGTTTCGATCGGGATGCAGGCATGTTT	9.538
ref-110993	9	CAGTTGTACACGACACTGTTGCAATGTGGTTT	10.074
ref-126294	9	ATGCTGTTTACGATAGGCATGCTTCCCTAGCC	10.51
ref-114747	9	ACTTTCCAAGCGACTGGAATGCAGTGTAAGTC	10.801
ref-124515	9	TGGAAACATCCGATGAGAGTGCTTCACACGTC	11.122
ref-116976	9	ACCAACTACACGAGGGTACTGCATGCAGAAAG	11.921
ref-120304	9	TGATAACGTTCGAATCGGGTGCTCGAACACCA	12.181
ref-123069	9	ATCGTGCTGACGATTCATGTGCACACATCCCA	12.193
ref-9445	9	CTTTGCATTACGAGTGTAGTGCTGTACCAGGT	12.486
ref-125875	9	GTTAATGACACGATAGGTCTGCCAGGTCAAGC	12.616
ref-118985	9	TGTAGGCGTGCGATAAGCATGCTCATAATGTA	12.666
ref-116519	9	GGCTGTTTTTCGAGCGGCGTGCGGGCCACACA	13.154
ref-127678	9	ACCGAGGGCTCGATACCACTGCAAATACACTT	13.749
ref-107817	9	ACTTAAGGTCCGAATGTGCTGCTGGGCTTCCA	14.397
ref-133575	9	TAATCTGTATCGACAGTGTTGCGTTCACTGTG	14.964
ref-62101	9	GCATGAACTGCGACTCACATGCACTCAACGCT	15.022
ref-11123_25	9	ACACGTCGATCGACACTGCTGCTCGAGGAACT	16.37
ref-77634	9	AGACAGACAGCGAAAGAGTTGCGCTCTCTCTC	16.439
ref-8802_6	9	TCATCGGCACCGATGGTGATGCAAGTACATCT	17.304
ref-11545	9	GTGCTGGAGGCGACTACACTGCCCAATTGGTT	17.324
ref-86649	9	TATCCACATTCGACTTGACTGCATGCTGCAAT	18.809
ref-104629	9	ATATGGTCAGCGAATGTGCTGCTGTACATAAA	19.701
ref-45311_27	9	GTGACTTCCTCGAGTATCCTGCAGAAAACAAA	19.908
ref-126830	9	GCCCTTGATTCGATGTTTCTGCTGTGTTTAAG	20.618
ref-64078	9	AGGAAGCATCCGATGAGAGTGCTTCACACGTC	20.935
ref-114537	9	ACCCCCCCACCGACCAATTTGCAAAGCAAAGT	21.826
ref-73472	9	GAGGAGGCTTCGACCCAGATGCTGGTTAAAAG	22.458
ref-112793	9	TCCCAGATTTCGAGCTGCATGCGTGTTCATCA	22.638
ref-13542	9	TTAAACGCTTCGACAACATTGCCATCTGTTGA	23.548
ref-129705	9	CGAAGCGATCCGAGTCGGCTGCGCATCGATCA	23.686
ref-60751_2	9	TGGGTGGTTTCGATAGCCATGCTTGTTGGTGG	24.197
ref-124372	9	TAATCGCCCTCGACGGTGGTGCAGCTAGGGGG	24.738
ref-44763	9	ACGGTCAAAACGACTGTCATGCCAATGGGAGG	25.736
ref-119843	9	ATCTTTTGGTCGATGTAAATGCTTCACGCTGC	27.785
ref-117418	9	GTTTGAGTTCCGATCCCAGTGCTACAGTACTG	28.368
ref-117719	9	CCCAGCCAAACGATTCCACTGCTACAGGGTGG	29.216
ref-1794_26	9	TGATTCTGATCGAAGCCCTTGCTCACCCCTGT	29.479
ref-108744	9	AAGTTTTGCACGAATTTTTTGCCCAGTCTTCC	30.338
ref-75589	9	CTAGGGTACCCGATGGGGTTGCTAAGGCGTTG	30.385
ref-104332	9	GTAGATTTCACGAGGCACATGCAGTATGTGTG	30.547
ref-117083	9	TTGTTCAATGCGAATGTCGTGCTGGAATATAA	31.077
ref-18503	9	AAACTTGAGTCGAACCCTGTGCCTGAGAGCTT	31.731
ref-123531	9	GCGTTCACTGCGAAGAAGTTGCACTGCTCACA	32.038
ref-70411_5	9	CCATACGCATCGACACGTATGCATAACCACCC	32.312
ref-15782	9	ATGACTTAAGCGAGGGAGATGCAGATAATCGA	32.374
ref-131494	9	TTGTTTGTACCGAGATATGTGCAGACGCAGCA	32.408
ref-117275	9	CGTGTGTCTGCGATGTGGATGCACTCCAGGTT	32.7
ref-109669	9	GGAAAGGTTACGATGTGTTTGCGTGGAGGAGG	32.995
ref-95382	9	TTTTCTCTTGCGAGACAGATGCTGACAATGGC	33.451
ref-108652	9	GGAAAGGTTACGATGTGTTTGCGTGAAGGAAG	33.538
ref-18439	9	AAATGGAAAACGAACCAGCTGCATGCCATATC	34.004
ref-113298	9	CACCACGGCTCGAATCCAATGCAGCTTCACAG	34.434
ref-24368	9	GTGTCTACCTCGAGCAGGATGCCATGGAGAAG	34.436
ref-49291	9	AGAGTCGAATCGAAGGTTGTGCATTTGCTAAT	34.678
ref-118416	9	GAAAGAGGGACGATACCAATGCTTTGTGCACA	34.817
ref-12003	9	TGTTCTTCAGCGAGGGCCTTGCGCTTGGACTG	34.885
ref-116595	9	TTCCACGAGGCGAGCTCCCTGCCATGCAGCAT	35.134
ref-125850	9	TTTAACAGCTCGAGCGCAATGCTAAACAAGGA	35.661
ref-132045	9	TCTTTAACTTCGAACCGTCTGCTTGACATGTC	36.349
ref-128438	9	GGTTCTTCCGCGAAGGAGCTGCTCAGTAAATC	36.985
ref-91716	9	TGGATCAATCCGACTGGGCTGCAGCATTCTGT	37.28
ref-127353	9	GCCTGTTGCACGACATGTTTGCATCGTGAGTA	37.642
ref-107766	9	CATGGAAACTCGAACTGCCTGCTCTGCCCTTC	38.371
ref-113143	9	TTTGTTCTGGCGACGGCCCTGCACACACACTA	39.205
ref-15910	9	TGCCAGTTAGCGATTTTGTTGCAAAATGTAGC	39.818
ref-2110_25	9	CCCCGACAAACGACTGCAGTGCATATGTGCTC	39.987
ref-56857_28	9	ATGATGATGACGACAGTATTGCACAGGCCACA	39.989
ref-88428_29	9	ATGTTTCATTCGACAGTCATGCCTGATCACAT	40.196
ref-125394	9	ACCTTGAAGTCGACCTTTGTGCATGAAGTGGA	40.946
ref-78822	9	TTTTTTTTGTCGATACCGGTGCCCATTTCGAT	41.404
ref-92698	9	AGGAACATAACGAGAGTCTTGCACTGGGAGGG	41.78
ref-128551	9	TCGTACATTGCGATACCGATGCTTAAGTGACA	41.911
ref-23921	9	AACACAACCCCGAGTAGACTGCCTTTCAAACA	42.195
ref-96024	9	GTCACCGTTCCGAAGCGCATGCCATAAGAAGT	43.03
ref-129646	9	GTTGTTTCCACGAACCGTGTGCTTTTAGTTGC	43.043
ref-80738	9	AGAATAAGGGCGACGCCAGTGCCAATTTCCAT	43.052
ref-56857_2	9	ATGATGATGACGACAGTATTGCACAGGCCACA	43.327
ref-55849_14	9	ATGCCCAAAGCGATCAGTTTGCTACTAAAGCA	43.665
ref-95251	9	CGCATCAAAACGAGCAGCATGCACCTTGCACT	44.025
ref-109051	9	ATTGCTCCATCGACTGTACTGCTGAAGTATAT	44.32
ref-20787	9	CGTGTGTTTTCGACGGATGTGCAGAAATATCT	44.529
ref-113810	9	ATTCAGCAGTCGATAAAGATGCACACAAACTT	45.075
ref-62951_8	9	ACCTTGCTAGCGATGTGAGTGCCATTTTTCAT	45.139
ref-126948	9	TTGTTTAACCCGAGTCCACTGCTATACAGACA	45.429
ref-54275	9	GTGTTCTCGCCGAGCAGAATGCCATACCTGAT	45.481
ref-62530	9	AAACGCGATCCGATATGAGTGCAAGTGCATGT	45.723
ref-106869	9	TTTATCAGCACGAGTGCACTGCTTCCTTTTGG	45.75
ref-115502	9	AAAATTAAAGCGACCAATGTGCAGAACTGCTC	46.493
ref-59753	9	GATCTGGGAGCGACAGCAGTGCTCGAGGCCGC	46.589
ref-62673_9	9	ATTGATGAGGCGAAGCGGTTGCGCGCCATGCA	46.738
ref-91543_26	9	CGACGACCCCCGAGAAAGCTGCCTACGACCCC	46.807
ref-26041_14	9	AGCATGAGACCGACGCAGCTGCTTAAATCAAC	46.912
ref-60109	9	CGTGCTCCACCGACTGGATTGCCAAATACCCC	47.302
ref-108264	9	ATGGACATCTCGAAGCAGCTGCATGCGTATGA	47.456
ref-9581_17	9	CTTTAGCGGACGAGCGCGTTGCTGATTCACAC	47.524
ref-116740	9	CATTCACCCTCGAAAACACTGCCTGACATTTC	48.733
ref-52920_30	9	CTTTCAGAAGCGAGGGTCATGCCAGTATACTA	49.532
ref-49727_10	9	CGGGCCTATTCGAGACTATTGCGATTCTAGAT	49.581
ref-120509	9	ATATTTTGTGCGAACGCCATGCTTAAAAATGC	49.952
ref-48990	9	TCTAAATCCGCGAGTGCAGTGCAGATGCAGAT	50.261
ref-12477_3	9	AAACGATAAACGATGTAACTGCATACGAGTGC	50.86
ref-94737	9	GGATTTGTTGCGATGGATGTGCTAAATGGGTC	50.874
ref-62253_29	9	CTGAAGCGTTCGAACAAGGTGCTTTCCTTCAT	51.196
ref-112064	9	ATTGATGCAGCGACAAAATTGCTCTGCTGAAT	51.223
ref-109989	9	CCCCCCTTGACGACGGGCCTGCCCTGTCCGCG	51.334
ref-118023	9	TTCAATACCACGACTTAGGTGCAAGGCATGAC	51.384
ref-126101	9	CTAGCGGTTACGACATTGCTGCTTCGCCACCT	51.63
ref-35962	9	AATTGCCTAACGACAGCCATGCTCTATTTGTT	52.055
ref-116918	9	TAAGATGGTACGACAGGAGTGCAGTGCAGTCA	52.087
ref-22224_31	9	CTATATCACTCGACAGGGGTGCAACAAGCTTT	52.402
ref-30560_10	9	CAATCCATCCCGAGTCGATTGCATTGTTCTGC	52.412
ref-91909_16	9	AAGCCTGTTGCGAGTAGGATGCTAAGCTAATA	52.951
ref-24191	9	TCTTGGATGACGATGAGTATGCTTGGCTCTCT	53.329
ref-79319	9	TGGAGAACTTCGACAAGATTGCTCAGCATGAA	53.535
ref-100295	9	TTGTGTTTCACGACTGCACTGCGTACAACACA	53.683
ref-80326_30	9	TAGCTCTTACCGAAGGCCGTGCAGCTGGGATT	53.923
ref-97753_5	9	GGAAAGCTGGCGAGCAGCTTGCTGTTGTTATG	54.07
ref-126397	9	GCTGGAATAGCGATACATATGCGGCAGCAGTT	54.305
ref-38921	9	TGGTTGACTCCGATGTTTTTGCAAGTTACAGT	54.835
ref-9930_30	9	ATGGTGTGCACGAAGTGAATGCATTTTCACGT	55.183
ref-110873	9	TTGAGCAGAACGATTCTGTTGCTAAGCTCCGA	55.401
ref-89261_8	9	ACAAGTCACTCGAAATGCTTGCGAAGAGTCTC	55.883
ref-126983	9	TCACGGCCTACGACAAAAGTGCCCTGAAGGAG	56.029
ref-50969	9	TAATACTGCCCGACATAGCTGCAAACACCCAA	56.796
ref-17415_30	9	AAATACAAGCCGAATCCTCTGCACATGGCTGC	57.152
ref-12007	9	ATAAAGAAAACGAACATGGTGCTCTGTCTGCT	57.378
ref-105812	9	ACGTCACCCTCGACATTACTGCTAGAGACAGA	58.098
ref-101780	9	AGGCGGTGCCCGAGGCCATTGCCGATGCAGTG	59.297
ref-77358	9	GTCTTGTTTTCGACAGGTATGCCTTCACTGGG	60.5
ref-96881_8	9	TGGTGTTGGACGAGGATGATGCAGTGTTTAAG	60.595
ref-112475	9	TGGGAGAATGCGAGTGATGTGCGTGTAGGTGC	61.3
ref-69245	9	GATGCAAAATCGACATTTATGCTGCCCTGATT	61.995
ref-108497	9	AGAATGCAAACGACCCTTATGCATGTGAAAAG	63.537
ref-132466	9	CCACATGTACCGATACGAATGCCTGATTTAGA	64.54
ref-86704	9	GAATCAGAGTCGACTCTGTTGCATGGGGTGGG	64.66
ref-123460	9	AATAAATCTTCGAAGCTGTTGCTGCTCCATCT	64.85
ref-3372_3	9	GAAAAAGTGACGAGGGGGTTGCACAGAAGTTG	65.065
ref-121892	9	GAGTGCAGCCCGAGTCTTATGCATCTACCAGT	65.504
ref-16298	9	AGAAGCCTTACGAGCTTGCTGCTGTGAAGCAT	67.273
ref-9394_26	9	AGATATTCCTCGACTTCAGTGCAGCTGGTTTC	67.379
ref-103717	9	GTTGATTGGGCGAGCAGCGTGCGCGTACGCAA	68.136
ref-85044	9	GCATTACGTACGACTGTGCTGCAAGATGTTTC	68.346
ref-28829	9	CGTGTGTGAACGACACATCTGCCGACCAACCA	69.913
ref-110295	9	TCACACATATCGAGGTGCATGCTGTAATTTCC	70.628
ref-85570_1	9	ATGACTCCGACGAGAGAAATGCAACATTCACT	71.158
ref-38835_14	9	GATTGACAGGCGAAGTGTCTGCACTAGCTGTT	72.949
ref-75241_16	9	CATCAGTGAACGAGATCCTTGCAGAGAAGCCC	73.478
ref-61249	9	CCACGGTCAACGAGAGAGATGCAGCCGCTAGA	74.517
ref-100175	9	CTGGTCCTGCCGAGCGATGTGCCATATGACAA	75.045
ref-61543	9	CCAGCAGCCACGACAGAACTGCCTCAACAGAC	75.674
ref-119497	9	CACACCGTCCCGACTGGCCTGCAAACACTGCT	76.257
ref-87671	9	GATTTCTGTCCGAGTCCCTTGCTACCTCAGTT	77.054
ref-117424	9	AGCAGCAACACGACAATCATGCCCAGATAGCA	77.059
ref-33240_14	9	CCGGTTGTACCGACGAAAATGCACTTTCAGGT	77.345
ref-8776	9	TCTGGTGTGGCGAGTATGGTGCTGATGTCTCA	77.597
ref-37925_10	9	GCACTGCACACGAACACACTGCAGTCTGTTAC	77.843
ref-88153	9	GTGTTCGGAACGAATGTTTTGCCGCTTGCTTG	78.045
ref-12439	9	GAGCAGCCAGCGATAGAAATGCAGGCATTTCA	78.337
ref-131066	9	CTTTAAGAGACGAACGGGTTGCTGCTGCTGCC	78.353
ref-23661	9	GTGCAAGGCTCGACAGAAGTGCAGATCGAGGC	78.834
ref-121181	9	GAATACAGCACGAGAGAACTGCATTCTGAACC	78.87
ref-131299	9	GGCTGGAAGACGATGGGTTTGCTGGAATCACA	79.425
ref-1126	9	AGCACGTTCGCGACTATGTTGCTTCAGATTTA	79.726
ref-115891	9	TGATAACGTTCGAATCGGGTGCATCCTCAAAA	79.91
ref-110501	9	GTTTCAGTGACGACTCTTTTGCACGTCTCTTA	79.967
ref-116776	9	GCGATCTGAGCGAACACTGTGCTATCAGCAAC	80.59
ref-91210	9	GTCTTCATCTCGAGTGTCCTGCTCTTCCTGTG	81.014
ref-117517	9	AGGTGTGAAGCGATAAACATGCAAACAAACTA	81.384
ref-107192	9	GCTTCACCTTCGATGCAGATGCGATCTTCGTT	81.842
ref-116775	9	AGGCTCGAAACGAACGCTTTGCTTTGTGAACA	81.917
ref-51818	9	CGGGTTCTCACGATGGTCTTGCAAAAAGATGT	82.379
ref-133047	9	AAGGGCCTAGCGACGCCCCTGCACTTTATGTT	82.986
ref-58951	9	CCCCCCTTGACGACGGGCCTGCTACAACATGT	83.919
ref-57604	9	GTTAGAGGGTCGACTTAGGTGCCCTTGAACAA	85.459
ref-109905	9	GTTTGAAGAACGATGTTCATGCAACTCTTCTG	86.261
ref-104355	9	GCTTCACCTTCGATGCAGATGCGATCATCCTT	87.933
ref-128056	10	TTGGAAAGACCGATATGTCTGCATGAACAAAA	0
ref-106998	10	TTCCCTTACTCGAAAGAATTGCCATAAAGCAG	0.419
ref-113784	10	CTTCTCTGCTCGATATCACTGCTTGTGAATGT	1.636
ref-110531	10	AACTGCTGCTCGAAACTGCTGCTCGAGTGTGT	3.148
ref-122902	10	CAACTTATCCCGATAAAAATGCCACAGCTTGC	3.558
ref-100488	10	ACCGTCAGCACGAATTCAGTGCTACTCAAGAT	4.442
ref-116890	10	TGATAACATGCGACTAGCATGCCGCTAGCATG	5.335
ref-128200	10	GTCTCCAAATCGATCCATTTGCTTTCGCAAAG	5.825
ref-131840	10	CCTAGAGGCCCGACGCTGCTGCTTTACCCGTT	6.405
ref-109384	10	AACTGCTGCTCGAAACTGCTGCTCGAAACTGC	6.764
ref-127412	10	TTTTATTCCCCGAGCAGATTGCTCTAGGCCAG	6.95
ref-126200	10	AGCAGTACCACGACTGAGATGCCTCTTGAGCA	7.381
ref-2424	10	TCTGAGGATCCGATGGATCTGCTATCAGACGA	7.517
ref-126224	10	GCCCCATTTGCGAACAGGATGCTGTGAACTTC	7.711
ref-126581	10	ATCAGAGAACCGATGAACATGCAGATGTGATG	8.02
ref-127998	10	GGAACAGAAGCGACTGTGCTGCATTCGTTAAG	8.148
ref-111634	10	CCCATTGGTACGAAGAGTGTGCGAACAAGTGA	8.571
ref-124760	10	CCCTCACTCCCGAGCGCTTTGCCACACATTTA	8.739
ref-33240_23	10	CCGGTTGTACCGACGAAAATGCACTTTCAGGT	9.001
ref-115968	10	TAGGTGAACCCGAAGAGCTTGCTGCATGAGTT	9.043
ref-128613	10	CTACAAACCACGATGGACTTGCCGATTTTTCC	9.219
ref-99401	10	GCGATGAATACGAGTCTAATGCACTTTGTGGG	9.376
ref-119498	10	TTTTAACACGCGACTGAATTGCGGCGGTAAGC	9.593
ref-123284	10	AATCGGGTGTCGACACGGATGCACACATTGTC	9.773
ref-81431	10	CTGTAGGAGACGAGCACACTGCATTGACTTCC	10.079
ref-119965	10	AAGAGTTTGGCGACACATGTGCACATTGTTTA	10.195
ref-102554	10	TGCTTCAAGTCGAACTTTGTGCGATTGCTTCT	10.462
ref-124993	10	CTTAGGTCCTCGATATGTCTGCTCTTGGACGT	10.894
ref-114073	10	TGACTTCTGCCGATGAAACTGCAAAGTACTTC	10.931
ref-126249	10	GTTTACCCCACGAGACAAGTGCAATGGGCATG	11.009
ref-127245	10	GCCAAAGAAGCGACTATAATGCAGAGTTGTGA	11.147
ref-19564_32	10	GAGTTGATGTCGATCTGATTGCAGACCAGTGG	11.155
ref-111189	10	ACTTCCTTATCGACTTGCATGCTTTGCTTCTG	11.214
ref-119933	10	AAAATGGACTCGACGCCCATGCTACATTAGCA	11.336
ref-103143	10	ATTGTCAGATCGATCCAGATGCTCTTCTTCTG	11.441
ref-111284	10	ATCTCGTCCTCGAAACTCGTGCTCAGCTTCTG	11.445
ref-123202	10	ACCAGAGACCCGATGAACATGCAGATGTGATG	11.633
ref-124986	10	GACCTTTTTGCGACAGAAATGCTAGCCTTTAT	11.776
ref-102930	10	GGGGTCAGGACGAGGACTGTGCTAGAGGAGGA	11.918
ref-108476	10	GCCAGGCCTCCGAACGACCTGCAACAATGTGT	12.04
ref-121014	10	CGTAGTTGCGCGAACGCCCTGCTCGAGCACCG	12.18
ref-118645	10	TGTAATGTGACGAGTGGGGTGCCGGTGGAGTG	12.445
ref-60849_16	10	TGAAGTACATCGAAGCGGCTGCAAAGCAAACA	12.547
ref-132753	10	GTAACGACCACGAAGTTGGTGCATGTGCAATG	12.55
ref-113221	10	ACTCTCGAAACGAGACTTGTGCCAGATAAAAT	12.738
ref-72882	10	CTCCCTTGACCGAAAGCGTTGCCGATGTTGTT	13.039
ref-125136	10	TTCTGCCGCGCGAGCGATCTGCTCGTTACACA	13.129
ref-115779	10	CTATCCGAGCCGAACAGAATGCAGCATGCCTA	13.262
ref-129241	10	AGGAGATGGACGAACTCTCTGCCTGCCACCCA	13.534
ref-106614	10	TGGTCCAGACCGACCACACTGCATTGGTGGCA	13.841
ref-119317	10	TTAGACAAAGCGAAGTCGCTGCCAAAGAGTCA	14.11
ref-105841	10	CTCAAACAACCGATGCTACTGCTGGAAGTAGT	14.49
ref-65946_28	10	AAAACCTCTGCGAGTGGCGTGCAGGACGGAGA	14.636
ref-130005	10	AGGAACCCAACGATCAGGCTGCAATGGCAGCC	15.009
ref-108651	10	TATTTGCATGCGACCTTGTTGCTAAATCCACA	15.536
ref-101318	10	TTGAGCTTTACGACAGGTCTGCCTAAGAGAGC	15.943
ref-87681_17	10	CAAAACCTAGCGAGCTCCCTGCTTAGACAGCA	16.048
ref-52840_1	10	AATCAGAGAACGACTGGGATGCTGTTCATCCC	16.573
ref-104031	10	GACACAGAAGCGAAGACAATGCTGAGTCGTAG	16.869
ref-28428_6	10	CCCATCTGGCCGATGTGAGTGCTAATGGAGCT	16.903
ref-87681_14	10	CAAAACCTAGCGAGCTCCCTGCTTAGACAGCA	16.982
ref-44334_32	10	GAACCGGTGTCGAGTTTGCTGCTGTGATTTTA	17.515
ref-81364_28	10	ACAATGTCCGCGAACAGGATGCTGACCGGCTC	17.862
ref-128280	10	CTTCAACAGTCGAGTTCCTTGCCGCCTGATTA	18.053
ref-114314	10	TGATGATCAGCGAGGCTCCTGCAGAAGCCTGT	18.826
ref-64314_14	10	CTTATGGTGGCGAGAGAGTTGCCATACCTGTT	19.563
ref-127378	10	ACTGCTTTGTCGACTGCTTTGCCTTGCCCCCG	19.83
ref-57586	10	GCTTGTGTTGCGAGTCTCATGCAAGGGGTCTG	20.239
ref-111452	10	TAGGTTCAAACGACATGCTTGCTTGTATTTGT	20.629
ref-114138	10	TACTAAAACACGAGGCTATTGCACACGAGACA	21.336
ref-82846	10	CGAGCTAAAACGACAGGTGTGCAACCTCTGAA	21.37
ref-101063	10	CGAATGTGGACGATGATGGTGCGCTTCACCTT	21.789
ref-116581	10	ACGGGGGTCACGATGTTATTGCAGCTGAGGGG	22.05
ref-128161	10	ACTTTGCACACGATGACAGTGCTCCAAGTTTC	22.359
ref-4805_9	10	GCCTTTACGCCGAAGGCTATGCATTTGGTTTC	23.094
ref-81364_6	10	ACAATGTCCGCGAACAGGATGCTGACCGGCTC	23.398
ref-127329	10	AATGCATTTGCGATCATAGTGCAAACTCTTCT	23.443
ref-108024	10	CCGCTCAGAGCGAAGTCCTTGCTGCTGCTGCT	24.646
ref-42472	10	AAATTGGACTCGATGGCGATGCAAGCCCATCT	25.129
ref-19387_10	10	CCTTTCCGAGCGAGGCATGTGCCCTCTCACGC	25.864
ref-13689	10	GTGAGAATGACGAAGCGATTGCTGGGTAGAAC	26.303
ref-121826	10	CAGTTCGGTGCGAGAATTATGCAGTGCTCCTC	26.575
ref-63027_5	10	AGAGCCGGGACGATTAACCTGCAGGTGTTTTC	27.286
ref-50729_26	10	TGCTCCTGGACGAGGAAGATGCTCTCATGATG	27.287
ref-90907	10	CCCCAACAGACGAGGCCAGTGCCCCTCAGGGC	27.485
ref-125421	10	AGCTGGTGAGCGAACAGTGTGCTGCCTGGACG	28.15
ref-25239_29	10	TCAAGCATGTCGAGGTTCCTGCACAAACATAT	28.952
ref-77181	10	CCCACGGGTGCGACGCCCCTGCGTGCCATGAT	29.532
ref-81184_18	10	TGGTCATTAGCGATGTTGTTGCACTGCAGGGT	29.562
ref-84905	10	TGAGCTGAGACGACTGGCTTGCTAATGTAATC	30.068
ref-81752_4	10	ATTCAAGCGACGAGCCCGGTGCCACCGAAACA	30.352
ref-17486	10	AGTTAACCAGCGATACTTGTGCTGCTTTGTTG	30.629
ref-86112	10	AAATTTGTTGCGATGCGATTGCTAAGGAGTTC	31.13
ref-85924_2	10	ACTCCCGTCACGACAGACTTGCGACTTAGTGT	31.414
ref-4834	10	GTCATAGAAGCGACAGGACTGCTGTTGCCGAA	31.508
ref-77885_8	10	AGAAGCCATACGATGAAGATGCAGAGTACATG	31.911
ref-77885_2	10	AGAAGCCATACGATGAAGATGCAGAGTACATG	31.911
ref-17016	10	GATATGGGGACGATATTCGTGCGACACACATT	32.209
ref-42387_15	10	CCTGGCATAACGAACTGCGTGCACCATCCACA	33.208
ref-49514	10	ATTCAGGTGACGAGCATGTTGCAACCCTTTTA	33.227
ref-120069	10	TGTGCTGAATCGATGTCTATGCACAAAAATGT	33.577
ref-34797	10	CTGCATTATACGACACTTCTGCCCATCTTTTT	34.033
ref-109433	10	GTCAGTTTGTCGATTTTTGTGCACTCACTGTT	34.408
ref-76201_4	10	ATTAAGCTACCGAAGCCTTTGCCGAATCGCGA	34.44
ref-111840	10	CAGAAAGCAGCGAAGCTACTGCCCAACACTGT	35.303
ref-19884_23	10	TTTTCTCATGCGATGCCACTGCTTAAGTGATT	35.487
ref-232	10	TTACAAACCACGAGATGGCTGCTTTTTGAGCA	35.86
ref-99378	10	TCAGTGCTAGCGAGCGACGTGCGAAACTACAA	36.056
ref-45570	10	TGCATTTATACGACAGGCATGCAGTTGAGATT	36.393
ref-77449_1	10	GTCTTGTCTGCGAGAGACTTGCCTGAGAGTTT	36.405
ref-111702	10	CGCCCCAAGACGAGTTAGATGCCGTCAGCTTC	36.917
ref-74127	10	CTTCCAAATACGATAATTGTGCACGTCTGGTA	37.107
ref-5332	10	GTGGAAAGTACGAATCTGATGCCTAGCCTCTT	37.555
ref-105944	10	TCATACAACCCGATTGGCCTGCACACACTGCT	38.157
ref-97150	10	CAAGGGAGAACGAGAACAATGCCCACAGTTAT	38.212
ref-112134	10	AGGACGCGTCCGAACCTCATGCATTTTCTTCT	38.523
ref-49305_8	10	TCATCCTGCACGACGGTGTTGCTATAAAGCTT	38.692
ref-33703	10	CTCTTACTGTCGATCACAATGCCATGCAATCC	39.054
ref-102031	10	ACTGAACACACGATTGCTTTGCGTTTATGAGC	39.171
ref-4360	10	ACATCAGCTCCGAACATCCTGCCAAAACCAGA	39.666
ref-68777_24	10	GGTTCATAACCGAAGGCTTTGCTAACCTAAAA	39.768
ref-58735	10	TACCCATGCGCGAGATGTCTGCATATGGCAAG	40.217
ref-109250	10	GTCCAGGGGCCGACAAACTTGCCTGCCAAACA	40.376
ref-48473	10	ATTTTTGAGACGACCACTCTGCTGCATGGGAG	40.527
ref-78365_3	10	CCTTGTTGTACGAGGCTGTTGCTCTTAGCTAC	40.706
ref-2781	10	TGGAGCGACGCGACAGGTGTGCTTTTCCTTCT	40.835
ref-50610_7	10	ACCAGCACAGCGACACTTCTGCTCCAGATTTA	41.14
ref-90791	10	CATTAAGCCTCGATCAACGTGCAGTACTTTCC	41.162
ref-111056	10	TCTCGTCTGACGATGAGGTTGCTAGTAGCCTA	41.461
ref-64103	10	ACAGAGCTGTCGATGCCAGTGCCCAAATTCAA	41.822
ref-47210	10	ACTGAAAGAACGACTGCATTGCAGGGAAATGG	41.989
ref-102840	10	AACACACATCCGATTTCTTTGCTTTGCTTGTT	42.411
ref-20006	10	CACAGTTCAGCGATCTTACTGCTCACTTCCTC	42.806
ref-56957_30	10	CTTAACTCTTCGATGCGAGTGCTCCCATCGGA	43.035
ref-51289	10	CCGCGGTCTCCGAGGCACATGCTTTTTTTTGT	43.393
ref-43254	10	ATTGACAACACGAGCGCAATGCTAGCCTTAAT	43.563
ref-25184_27	10	TGCAAAAATCCGATGGAGTTGCAGTCAGTAAA	43.633
ref-75189	10	TGATAACGTTCGAATCGGGTGCCTCATCCAAC	43.856
ref-120094	10	CATACGTAACCGAGATGACTGCTGACGGAAAC	43.974
ref-75993_31	10	AGTTACACATCGAAACAGCTGCAAGTCTACAC	44.072
ref-40508_28	10	TGCAGCGATGCGAATAGGGTGCTGCATGCACT	44.094
ref-36754	10	AATAGTTCTGCGAGGCATGTGCAACCGGTTAT	44.286
ref-79540	10	TGATGCTTTGCGATATTGATGCTTTGCGATAT	44.358
ref-40051	10	CCCCCCTTGACGACGGGCCTGCACTTAGTGCA	44.485
ref-83257	10	AGCCCCAAATCGACGGTTTTGCGTCATTCTAC	44.987
ref-62383	10	ATGCAGCAAACGACAGATTTGCTCGGATCAGG	45.204
ref-92294_27	10	ACAGTTAAACCGAGGGCTTTGCACTTCGTTGA	45.367
ref-102684	10	CAATCAGAGTCGAGGGATATGCTTACAGTCAG	45.818
ref-54138	10	TTTCCGCCCCCGAGTGATTTGCCAGAGAAAAT	45.865
ref-87358_14	10	AGCAGTGTACCGAGAGAGCTGCTCACTGGATT	46.017
ref-58576	10	TGGTGGAGCGCGATATTAATGCAGGAATGAAG	46.707
ref-128115	10	GTCAGGCCGGCGAGGCCGCTGCCTTTCAGTTT	47.16
ref-95475	10	CAAATGCTCACGAAGTGACTGCCAGAGCAGTT	47.279
ref-130113	10	CCGCGGTCTCCGAGGCACGTGCTTTTTTTGTT	48.119
ref-109275	10	AATCATAACCCGACACCCCTGCCCATAAACAC	48.438
ref-73998_14	10	AAAAAACAGACGATGGATCTGCACATCTGCTC	48.538
ref-12748	10	GGGTTATGTCCGATTCTCGTGCAGTTTTAATT	48.671
ref-71845_10	10	AAGTTAGAAGCGAGGCTCCTGCTCATTTTTCT	48.89
ref-121250	10	CACAAGCCTGCGAGGCTTTTGCAATATCACAC	48.912
ref-69946_5	10	TGAACCACTACGACTGGATTGCTAAGTGAATC	49.518
ref-128894	10	AGACCGGCAGCGACAAGTTTGCCAAACTGCTG	49.559
ref-87404_32	10	CTCTAGTCTTCGAAAGCCGTGCAAAAACAACC	50.355
ref-33904	10	CTCTGTTTTTCGATGGCTATGCAGAGCTTTTT	50.422
ref-37216_31	10	GCTGACTGAGCGACAGTCTTGCTGTGAGATCA	50.937
ref-35832	10	CCCACAAGTTCGAAAGGTGTGCAAAGATAAGA	51.72
ref-17935_29	10	CTCAAAAAGACGAGCGAACTGCATTCCACAAC	51.95
ref-104925	10	CGTACGCTTGCGACGGCACTGCCACTTGTTTT	52.025
ref-707	10	TGTCCAAAATCGACCAGGTTGCGCATAGATAC	52.417
ref-120326	10	TCTCGCTAGTCGACACAGATGCCATGTGACAC	52.902
ref-42678	10	TAAAGAGCTGCGATCAAGCTGCTCCTCTGTTC	53
ref-30611_28	10	GAATGAGTCACGAGCCCACTGCCTAGCCTCTG	53.067
ref-73998_2	10	AAAAAACAGACGATGGATCTGCACATCTGCTC	53.31
ref-58200	10	CGCTGATTTCCGACATATATGCCTTCGTTAGT	53.4
ref-69858	10	AGAGAAAGAGCGAACGGGTTGCTATTGGCAAC	53.851
ref-17222_23	10	CGGGGCAAAACGAAAGTCCTGCGCTCTCATTC	54.22
ref-126486	10	ACCAGACCCTCGAATCTACTGCTAGTAAACCC	54.377
ref-40472	10	GAGCATCTTACGACAGCGCTGCTGTTGAGGTG	54.423
ref-84274_14	10	AACGCAGCAGCGAGAGCGGTGCTAGAGAAACA	54.829
ref-64896	10	GTCTACAAGTCGAGCATTATGCTTACAGGTGG	55.315
ref-131085	10	CCCACGGGTGCGACGCCCCTGCTTGGGAGCCC	55.621
ref-129110	10	AGTTTTGTGTCGAGGGAGATGCAGTTCATTTG	56.169
ref-125192	10	AGGACACTCACGAACACACTGCATTTACAACA	56.302
ref-45587_15	10	AGACTTTGCCCGACGAGCCTGCTTCTATCGAA	56.561
ref-121394	10	AGTTCACTTTCGATCTGCATGCATGCTTCTGT	56.729
ref-124453	10	TTTTTTGACACGACAGGATTGCCAAAGCATTG	56.96
ref-71845_7	10	AAGTTAGAAGCGAGGCTCCTGCTCATTTTTCT	57.334
ref-129702	10	AGATACAAGACGATCTAGATGCCATTTGGATG	57.921
ref-12303	10	GTATTTATCGCGAGGACAGTGCTTGTGAAACC	58.199
ref-122028	10	TGAGAGAGAACGAGATCTCTGCTGCTGTCACA	58.401
ref-44480_18	10	GAGAAACCACCGACTCCGCTGCACCACGCTTT	58.471
ref-127650	10	TGGTCCGGACCGAAAGGGGTGCCCCGTAAAGC	58.676
ref-126458	10	CGCATCAGCACGAATTATGTGCCCAACGACAT	59.269
ref-48805_31	10	CATATTTCTGCGAGAACATTGCTTGCGTTGCC	59.372
ref-64980_25	10	GGGCTTCTCACGAGCCCAATGCCCAAATTAAA	59.423
[truncated: 6,462 more rows]
