# Supplementary material for: Quantitative trait loci mapping for feed conversion efficiency in crucian carp (Carassius auratus)
Source: Sci Rep. 2017 Dec 5;7:16971. doi: 10.1038/s41598-017-17269-2 (PMC5717303; doi:10.1038/s41598-017-17269-2)
Supplement: Supplementary file 3 — Supplementary Table S2 [file 41598_2017_17269_MOESM3_ESM.xlsx]

## Sheet: Sheet1
	Table S2 Detail informations for markers used to blast candidate genes.
	Marker name	Linkage group	Position (cM)	Candidate genes	Description	Extended (or not) raw reads
	ref-116978	25	15.516	mapk11	mitogen-activated protein kinase 11	AAAAAAAAAAGGGATTCGGCAGAAGAAATCTCACGCTTTGGCACCCAGCGACTCCTCAAGGAGCAGAGCCGGAGTTTGTGCACGATCTTCGGCGCTCGCGCCCGTGCATTTGACCGATGACTGGATTGTGAACGCGGAGCTTGCGCTTGTGTTTAGTTGTTTATTGTTTG
	ref-112211	25	21.264	cse1l	chromosome segregation 1-like	TGACCGAAGTAGCAGCTTTGGAGCGTAAAGCAATGGAGAAATCAAACCAGCAGGGGGTGCTAGAGAAGTCATGGGCTCTGCAGATCCTTCGACTGGGACGGCTGCTCGTAGAGACGGTTAACATTTACAAAAGCACAAGTTATTATGATATACGATATATAATTATATAT
	ref-173	25	25.275	fam126b	family with sequence similarity 126, member b	TGTTTGAGTTGTACCGGAGCTCAGAGGAGGGTTTGCGTCGGTTTACTCTGCAGTTCCTGCCTGAGCTCATCTGGGTGTACTTGCGGCTTTCTGCCAGCAGAGAGCGCTACCGGAACGGCTGCGTGGAAGCCCTGCTGCATTTTCCTGAAATTCAGCATCTAAAGTAGACATACACTGTCTGTACGTCTACTGGGGATCTATAACCTGGTGAGAGATTGCTGATTGGCATTACCTGCATTTTCCTGAAATTCAGCATCTAAAGTAGACATACACTGTCTGTACGT
	ref-111263	49	19.799	myh14	myosin heavy chain 14	CAATGAAAGTTTTCATGATGTAAAACCATCATCTAGCTAAGCAAATGTGACCGATTGGATCTTAGTTGAACAGTTCAGATCTCCAAATGAACGGTCTGCTGATTTTGGGTCGATAGAGATGCATGTGCTGCTTGTTCGCTACAAGCTAACACTAAAAGAAAAAAAAGTCCTGTGGCACTGGACCGGATCTGAAACGGACCAGAAAAGAAAAAACTGTGAAAAAGCTGCTCGC
	ref-118570	49	14.974	rgs9bp	regulator of G protein signaling 9 binding protein	CGCTGCCGTAGCTCTTTGTTAAATGTTGTTCTCCTCCTCCTTCGGGTTTGTTTTCGGGCGGCTCGATCTGCGCATGCGCGCACTTCTTTCGCTCATTTGTGCTCTTATTAACGACGATAAACGCCGTAAACATTCGCATAAAACATATACATGATGTGTGGTATGAAACA
	ref-81206	49	26.734	cldn10b and cldn10a	claudin 10b and claudin 10a	TTGAGTGAGTCGACAGAGATGCTGGAGGTCAG
